# Supplementary material for: Metabolite-based clustering and visualization of mass spectrometry data using one-dimensional self-organizing maps
Source: Algorithms Mol Biol. 2008 Jun 26;3:9. doi: 10.1186/1748-7188-3-9 (PMC2464586; doi:10.1186/1748-7188-3-9)
Supplement: Additional file 2 — List of MarkerLynx™ parameters. The data file MarkerLynxParameters.xls contains an Microsoft® Excel table with parameters that were used for data preprocessing with MarkerLynx™. [file 1748-7188-3-9-S2.xls]

## Sheet: Tabelle1
	MarkerLynx Method
	wound_chcl3_neg_Masst0_03_PW12_PPBN200_IT50_6 min_deiso.mlm
	Function			1
	Initial Retention Time			0.3
	Final Retention Time			6
	Low Mass			50
	High Mass			1200
	Mass Tolerance (Da)			0.03
	Use relative Retention Time			no
	Apex Track Peak Parameter
	Peak Width at 5 % Height			12
	Peak-to-Peak Baseline			200
	Apply Smoothing?			no
	Collection Parameters
	Intensity threshold (counts)			50
	Mass window			0.03
	Retention Time window			0.2
	Noise elimination level			5
	Deisotope data?			yes
