# Supplementary material for: Metabolite-based clustering and visualization of mass spectrometry data using one-dimensional self-organizing maps
Source: Algorithms Mol Biol. 2008 Jun 26;3:9. doi: 10.1186/1748-7188-3-9 (PMC2464586; doi:10.1186/1748-7188-3-9)
Supplement: Additional file 3 — Table of marker candidates used in the case study. The data file dataset837.csv contains the marker candidates used for clustering and visualization. Rows correspond to particular marker candidates. The first column corresponds to marker candidate ID, the second and third column represent cluster ID and block ID according to table 2, respectively. The block IDs A, B, C, D, E and F are encoded by integers 1,..., 6. Columns 4 and 5 correspond to experimental nominal mass (m/z) and retention time (minutes), respectively. Columns 6 to 77 contain intensity values from mass spectrometry measurements. Here, nine successive values correspond to replicas of a particular experimental condition (see section "Case study for experimental evaluation"). The intensity values are ordered according to successive replicas for each condition (order of conditions according to table 1). [file 1748-7188-3-9-S3.csv]

4164.000000	1.000000	1.000000	293.000000	0.471600	0.000000	0.000000	0.000000	0.000000	0.000000	22.367200	0.000000	0.000000	0.000000	29.939700	0.000000	0.000000	0.000000	20.493100	0.000000	0.000000	17.395100	0.000000	21.135000	34.875700	35.819200	47.045800	44.631400	48.365300	40.887400	41.723400	44.695400	81.737000	73.252400	80.406800	101.436200	93.735000	93.408500	81.130100	82.772900	78.478500	0.000000	0.000000	0.000000	0.000000	0.000000	0.000000	0.000000	0.000000	0.000000
2823.000000	1.000000	1.000000	225.000000	0.475100	0.000000	0.000000	0.000000	0.000000	0.000000	0.000000	0.000000	0.000000	0.000000	0.000000	0.000000	0.000000	14.272300	0.000000	0.000000	0.000000	0.000000	0.000000	94.964400	113.215300	175.825900	194.929200	208.253300	186.447600	151.506600	158.907000	166.542500	367.838900	324.041000	501.510000	439.243900	426.138900	382.129200	341.324500	395.351100	357.085000	0.000000	0.000000	0.000000	0.000000	0.000000	0.000000	0.000000	0.000000	0.000000
982.000000	1.000000	1.000000	479.000000	0.482400	0.000000	0.000000	0.000000	0.000000	0.000000	0.000000	0.000000	0.000000	0.000000	0.000000	26.628700	33.334900	0.000000	0.000000	0.000000	0.000000	0.000000	0.000000	44.467700	0.000000	0.000000	0.000000	30.660500	0.000000	0.000000	0.000000	0.000000	52.414900	62.777600	49.662100	57.759300	0.000000	50.974200	43.139200	50.507400	52.214500	0.000000	0.000000	0.000000	0.000000	0.000000	0.000000	0.000000	0.000000	0.000000
3790.000000	1.000000	1.000000	271.000000	0.498700	0.000000	41.049400	0.000000	54.148900	57.858700	50.662100	0.000000	40.221200	0.000000	61.264100	71.374500	62.447700	80.475200	84.400000	81.830000	0.000000	106.381700	0.000000	250.811500	279.266800	359.248000	328.776100	344.306200	350.116700	344.427500	339.147500	351.729200	534.498500	581.835000	640.158200	670.645500	594.137700	540.032200	591.190400	560.578100	593.523400	0.000000	0.000000	0.000000	44.706200	40.100800	0.000000	0.000000	45.984200	0.000000
6036.000000	1.000000	1.000000	417.000000	0.505400	0.000000	51.950800	45.330300	0.000000	0.000000	39.933500	54.862800	53.392800	46.797900	91.340600	61.278700	94.324000	82.663300	84.441500	64.687600	0.000000	52.582300	57.503900	145.243500	196.597000	192.636800	144.104000	176.856000	245.203400	114.649500	160.421500	222.464200	282.866700	252.025800	315.162400	296.514900	224.348400	261.117200	240.652300	231.122400	242.184400	48.460500	0.000000	36.954500	0.000000	53.604800	0.000000	0.000000	0.000000	0.000000
5176.000000	1.000000	1.000000	352.000000	0.513200	0.000000	0.000000	0.000000	0.000000	0.000000	0.000000	0.000000	0.000000	0.000000	0.000000	0.000000	0.000000	0.000000	0.000000	0.000000	0.000000	0.000000	0.000000	0.000000	49.808700	165.746000	134.511500	149.480700	140.161600	110.638800	99.224200	113.773900	307.451200	335.706300	484.955600	484.865100	321.491700	316.058300	329.437500	304.129200	316.419900	0.000000	0.000000	0.000000	0.000000	0.000000	0.000000	0.000000	0.000000	0.000000
4883.000000	1.000000	1.000000	338.000000	0.514800	0.000000	0.000000	0.000000	0.000000	0.000000	0.000000	0.000000	0.000000	0.000000	12.391600	0.000000	0.000000	12.582800	0.000000	0.000000	14.869600	0.000000	0.000000	78.875800	62.965100	128.746600	135.544100	144.476800	128.805900	116.331100	112.353700	100.528100	169.802200	185.678500	223.597500	242.722200	184.837300	182.482500	187.861100	172.928800	179.060200	0.000000	0.000000	0.000000	0.000000	0.000000	0.000000	0.000000	0.000000	0.000000
5748.000000	1.000000	1.000000	393.000000	0.715200	25.317600	0.000000	38.581800	18.938400	45.238300	0.000000	0.000000	0.000000	0.000000	32.150400	55.277800	26.636800	0.000000	0.000000	0.000000	0.000000	0.000000	0.000000	0.000000	0.000000	65.861300	75.308700	60.614700	56.550600	52.117500	47.343500	65.079100	79.986300	58.845400	106.960600	91.515400	82.641200	77.216000	78.684400	85.176000	63.526500	0.000000	0.000000	0.000000	0.000000	0.000000	0.000000	0.000000	0.000000	0.000000
5231.000000	1.000000	1.000000	353.000000	0.934600	0.000000	0.000000	0.000000	0.000000	0.000000	0.000000	0.000000	0.000000	0.000000	0.000000	0.000000	0.000000	0.000000	0.000000	0.000000	0.000000	0.000000	0.000000	0.000000	0.000000	0.000000	33.946000	42.058400	0.000000	0.000000	29.477400	0.000000	86.505300	124.625100	208.935700	100.814600	123.968900	122.549900	137.893200	135.261800	143.958500	0.000000	0.000000	0.000000	0.000000	0.000000	0.000000	0.000000	0.000000	0.000000
385.000000	1.000000	1.000000	833.000000	2.268900	8.337900	0.000000	0.000000	0.000000	0.000000	0.000000	0.000000	0.000000	0.000000	26.066400	53.955700	0.000000	0.000000	0.000000	0.000000	76.861600	59.972800	74.438700	0.000000	0.000000	31.939500	65.605500	62.871100	74.684100	44.832300	0.000000	46.039800	78.115600	78.178300	78.340500	81.096600	99.353400	79.223900	0.000000	79.099900	64.301900	0.000000	0.000000	0.000000	0.000000	0.000000	0.000000	0.000000	0.000000	0.000000
4222.000000	1.000000	1.000000	293.000000	2.816300	0.000000	0.000000	0.000000	0.000000	0.000000	0.000000	16.559500	0.000000	0.000000	0.000000	0.000000	0.000000	30.999900	0.000000	0.000000	0.000000	0.000000	0.000000	0.000000	0.000000	0.000000	58.186600	0.000000	0.000000	0.000000	0.000000	0.000000	68.514500	50.029800	56.710000	56.723900	0.000000	55.077700	66.814600	55.316800	50.535900	0.000000	0.000000	0.000000	0.000000	0.000000	0.000000	0.000000	0.000000	0.000000
3652.000000	1.000000	1.000000	998.000000	3.573900	0.000000	0.000000	0.000000	0.000000	0.000000	0.000000	0.000000	0.000000	0.000000	88.295000	92.055200	0.000000	90.785300	78.826800	0.000000	60.659200	64.892700	0.000000	0.000000	107.180100	119.880100	115.063000	124.837800	131.084700	105.981200	61.388100	0.000000	200.657500	206.470900	191.374400	198.953600	168.384200	167.945900	168.951400	143.412400	144.976300	0.000000	0.000000	0.000000	0.000000	0.000000	0.000000	0.000000	0.000000	0.000000
5442.000000	1.000000	1.000000	789.000000	5.027200	89.614700	276.859900	203.264500	354.461200	254.453100	236.554100	0.000000	323.987100	96.372500	867.207000	979.351600	1028.463900	1026.455100	1137.096700	1054.504900	1254.381800	1141.098600	1319.867200	613.776900	534.139200	1259.771500	1287.752000	1353.968700	1354.445300	1034.905300	1034.693400	1143.414100	3269.992200	3232.863300	4129.570300	4281.195300	3478.966800	3744.107400	3693.621100	3851.068400	3604.031200	481.477300	456.291700	768.405800	739.431600	714.310500	628.083000	626.844700	679.631800	56.213600
2356.000000	1.000000	1.000000	925.000000	5.027600	0.000000	0.000000	18.767900	0.000000	21.984100	0.000000	0.000000	29.466400	0.000000	39.091700	41.093200	43.177100	49.003400	47.595300	41.451100	71.793600	59.386500	59.883900	29.425100	0.000000	70.558600	50.567000	51.247100	41.743000	40.977100	43.820700	42.067900	163.820200	156.927400	179.866100	216.585700	165.473900	167.066700	178.333300	164.515700	155.874400	27.179300	0.000000	17.370700	25.162400	40.211800	37.977700	30.990500	24.495700	35.603300
1009.000000	1.000000	1.000000	857.000000	5.034500	32.292400	37.403700	88.842600	47.416000	100.853900	62.626400	122.763400	70.739900	0.000000	177.479700	181.824700	184.259500	205.524300	227.399900	213.450800	241.645400	267.161100	253.212300	117.990100	116.114800	253.369400	227.642900	252.021500	241.403300	200.011600	189.039900	193.190400	576.857900	637.876500	741.692400	863.980000	652.257800	694.534200	729.247100	701.033700	665.601600	79.386500	95.071700	174.950200	132.272600	134.760900	139.172500	136.776400	132.637500	159.126200
356.000000	2.000000	1.000000	443.000000	0.513700	0.000000	0.000000	0.000000	0.000000	35.323500	40.440400	0.000000	0.000000	41.198200	105.435500	93.745100	93.830300	143.955600	112.035300	125.415800	93.979200	123.332500	124.643400	80.714600	79.795500	67.958300	91.299400	111.779400	91.215600	103.280500	99.301700	98.155900	100.593900	102.915300	101.993500	139.660500	106.810700	112.889700	106.072400	104.605400	113.370500	24.161700	0.000000	0.000000	0.000000	0.000000	0.000000	0.000000	0.000000	0.000000
415.000000	2.000000	1.000000	445.000000	0.543800	53.847600	50.504200	0.000000	50.665400	68.129200	55.693100	39.533500	56.383500	0.000000	400.412100	359.873300	361.391100	398.535600	382.292500	374.809800	341.242700	371.135500	395.876500	592.332000	670.957000	695.513700	628.263200	701.302700	721.504900	676.104000	748.373500	720.825700	615.596700	620.782200	698.739700	660.882800	641.628400	650.978500	629.380900	578.479500	621.875000	0.000000	38.442000	46.520000	56.579100	47.616200	32.001600	0.000000	0.000000	0.000000
1504.000000	2.000000	1.000000	513.000000	0.559100	0.000000	15.170800	0.000000	0.000000	0.000000	0.000000	0.000000	0.000000	0.000000	54.583300	37.607600	0.000000	49.980000	51.590000	25.541500	47.933700	47.629200	43.632800	61.374900	51.189100	88.227900	80.320700	71.530800	71.326300	83.722400	97.980100	100.313700	64.313200	61.393900	72.016600	57.184100	68.297500	73.418100	68.503400	79.656600	62.311700	0.000000	13.075200	0.000000	19.910200	15.708200	19.280600	0.000000	0.000000	0.000000
5728.000000	2.000000	1.000000	801.000000	1.875300	0.000000	0.000000	0.000000	23.344700	0.000000	0.000000	0.000000	0.000000	0.000000	122.978000	112.335300	99.001200	0.000000	137.364000	0.000000	0.000000	0.000000	123.564300	46.055600	61.039500	66.437400	72.752500	70.184800	76.496000	68.701200	56.045700	74.852800	44.913700	0.000000	59.806600	57.429800	85.088000	76.564600	67.181600	60.480800	69.148700	0.000000	0.000000	0.000000	0.000000	0.000000	0.000000	0.000000	0.000000	0.000000
2891.000000	2.000000	1.000000	953.000000	1.899400	0.000000	0.000000	0.000000	0.000000	0.000000	0.000000	0.000000	0.000000	0.000000	0.000000	55.813300	32.400700	44.108800	21.651700	26.261700	0.000000	0.000000	0.000000	32.565100	0.000000	77.756200	55.881800	62.740500	43.355100	53.850600	52.807500	59.538200	43.253800	42.468800	26.309200	31.439800	28.148500	57.295600	24.838700	36.194900	32.059200	12.650700	0.000000	0.000000	0.000000	0.000000	6.280900	0.000000	0.000000	0.000000
4172.000000	2.000000	1.000000	291.000000	2.074200	44.903400	43.966000	36.087300	0.000000	0.000000	0.000000	63.048500	72.743300	75.631800	136.678600	132.072000	131.734600	111.636200	178.994300	136.058800	137.724400	148.256600	150.159700	212.408900	182.597000	205.631500	194.590000	198.898100	181.788900	191.411700	228.013300	232.316500	159.731600	159.404100	166.537800	168.504200	194.214100	151.601200	135.415900	174.165200	124.222400	0.000000	0.000000	0.000000	0.000000	0.000000	0.000000	0.000000	0.000000	0.000000
5268.000000	2.000000	1.000000	359.000000	2.075000	44.159100	50.124500	44.606100	57.751200	60.244000	0.000000	82.660600	96.288600	67.207500	168.934000	188.633200	147.556000	153.066800	181.242600	202.661900	204.016600	216.603900	212.700300	213.542000	239.213900	239.995400	226.068200	246.922000	232.988400	299.621600	248.123800	310.967000	180.603000	216.531600	225.243500	202.805700	194.647100	233.558500	184.615000	219.745700	176.826400	0.000000	0.000000	0.000000	0.000000	0.000000	0.000000	0.000000	0.000000	0.000000
4886.000000	2.000000	1.000000	337.000000	2.076500	456.485100	491.078600	443.254600	406.335900	464.247800	433.886200	831.757300	834.197800	870.063500	1761.819300	1772.977500	1570.899400	1513.895500	1713.567400	1691.580900	1875.037000	1900.716800	1885.676800	2178.015400	2278.931600	2331.734400	2281.082000	2436.302500	2405.386700	2752.007100	2831.960900	2752.156300	1865.044900	1886.266500	1917.639600	1977.216800	2008.325100	2096.201200	1888.018600	1986.942900	1955.251000	0.000000	0.000000	0.000000	0.000000	0.000000	0.000000	0.000000	0.000000	0.000000
266.000000	2.000000	1.000000	437.000000	2.077100	0.000000	0.000000	0.000000	0.000000	0.000000	18.952700	0.000000	0.000000	0.000000	35.879600	36.894600	21.355900	37.980400	19.400700	41.339700	23.171500	0.000000	30.511000	60.336500	45.569700	48.592900	49.715500	41.931700	55.230800	44.982200	58.230300	58.870000	53.403300	40.880400	41.755100	27.475800	29.317700	0.000000	49.786000	34.416900	34.762200	0.000000	0.000000	0.000000	0.000000	0.000000	0.000000	0.000000	0.000000	8.706100
170.000000	2.000000	1.000000	427.000000	2.080000	0.000000	0.000000	21.183000	0.000000	0.000000	0.000000	26.564700	0.000000	0.000000	54.242400	33.657700	0.000000	48.377700	35.020900	42.856700	56.543800	46.458100	34.543800	46.148500	50.137800	45.180100	49.007500	45.833500	45.703900	56.558100	42.568000	53.328500	40.008900	29.269800	41.123000	44.243900	41.708500	55.551000	36.777500	46.420400	52.807700	0.000000	0.000000	0.000000	0.000000	0.000000	0.000000	0.000000	0.000000	0.000000
1027.000000	2.000000	1.000000	482.000000	2.081300	0.000000	0.000000	18.819800	5.752200	0.000000	0.000000	25.658700	23.082900	17.280800	41.387900	49.580300	53.854400	26.147000	34.299200	36.444100	45.438500	36.669500	48.941000	56.847300	60.212200	38.776900	33.716300	52.511100	40.641800	61.652900	60.038500	41.792800	61.177600	52.782900	48.054100	37.909900	53.123600	33.401300	42.514000	37.271900	43.849400	0.000000	0.000000	0.000000	0.000000	0.000000	0.000000	0.000000	0.000000	0.000000
4699.000000	2.000000	1.000000	327.000000	2.085800	0.000000	17.529000	0.000000	0.000000	0.000000	0.000000	0.000000	0.000000	19.922700	40.696600	23.213800	38.731200	0.000000	36.709000	0.000000	0.000000	31.080900	30.836900	40.222400	35.680100	33.913200	39.259900	34.742500	53.879500	45.789900	38.888600	49.963600	0.000000	0.000000	0.000000	50.765200	37.000300	31.435900	30.689800	44.708900	35.018200	0.000000	0.000000	0.000000	0.000000	0.000000	0.000000	0.000000	0.000000	0.000000
5544.000000	2.000000	1.000000	791.000000	2.346200	0.000000	0.000000	0.000000	0.000000	0.000000	0.000000	0.000000	0.000000	0.000000	0.000000	98.447100	84.178800	112.108500	92.323300	71.575300	77.664700	0.000000	81.740200	103.903100	110.337300	108.345400	120.561600	114.224400	105.017100	0.000000	117.462500	102.180200	106.331800	106.743100	0.000000	101.542400	92.858500	113.642500	101.424400	121.225100	75.933700	0.000000	0.000000	0.000000	0.000000	0.000000	0.000000	0.000000	0.000000	0.000000
816.000000	2.000000	1.000000	850.000000	2.790500	0.000000	14.408000	10.483700	0.000000	17.664400	0.000000	31.440200	13.920300	15.795100	0.000000	46.462400	44.271500	19.695500	36.156000	38.612600	18.479000	12.660300	19.884800	55.374700	11.375000	63.812800	81.057900	45.789400	64.300400	41.870500	61.478300	65.880500	70.656800	52.233900	64.656100	54.282700	47.279900	60.720000	0.000000	47.012500	53.374000	0.000000	0.000000	0.000000	0.000000	0.000000	0.000000	0.000000	0.000000	0.000000
879.000000	2.000000	1.000000	850.000000	2.811100	0.000000	0.000000	0.000000	0.000000	24.192200	31.812000	26.650200	11.259600	15.795100	0.000000	46.462400	44.271500	0.000000	36.156000	38.612600	6.290600	0.000000	19.884800	55.374700	42.342400	63.812800	81.057900	68.079900	0.000000	0.000000	61.478300	59.297900	70.656800	85.943200	64.656100	72.832000	81.924800	60.720000	53.186300	29.363300	57.184800	0.000000	0.000000	0.000000	0.000000	0.000000	0.000000	0.000000	0.000000	0.000000
83.000000	2.000000	1.000000	52.000000	2.858500	0.000000	0.000000	0.000000	0.000000	0.000000	0.000000	20.802100	0.000000	32.153500	54.889100	0.000000	25.666300	35.666400	44.488100	0.000000	36.575000	0.000000	25.831300	51.721000	39.602800	0.000000	47.939600	66.862700	42.738800	0.000000	50.602200	25.194800	21.651900	32.269100	0.000000	43.438000	48.323200	0.000000	33.764400	22.765900	26.472700	0.000000	0.000000	0.000000	0.000000	0.000000	0.000000	0.000000	0.000000	0.000000
5543.000000	2.000000	1.000000	791.000000	3.042600	0.000000	0.000000	0.000000	0.000000	0.000000	56.056300	117.051300	0.000000	0.000000	113.299100	94.631200	97.507300	80.567800	91.598100	101.134200	0.000000	78.587600	72.265900	110.827500	87.508100	101.633200	98.180200	117.193300	99.490300	115.305500	99.595800	118.993900	0.000000	132.021000	95.139000	97.813000	96.260900	97.956700	92.698200	99.414700	91.056300	30.578400	0.000000	0.000000	0.000000	0.000000	0.000000	0.000000	0.000000	0.000000
4179.000000	2.000000	1.000000	1028.000000	3.583000	0.000000	0.000000	9.264700	54.116500	0.000000	0.000000	0.000000	0.000000	0.000000	0.000000	57.743300	63.943300	0.000000	57.021400	0.000000	28.791500	0.000000	0.000000	73.091200	83.710700	85.166900	76.032700	104.792400	116.608200	73.458300	82.527300	0.000000	91.886800	89.072100	60.666700	57.668900	79.002800	63.614000	47.460900	66.064000	71.439700	0.000000	0.000000	0.000000	0.000000	0.000000	0.000000	0.000000	0.000000	0.000000
3279.000000	2.000000	1.000000	974.000000	3.742500	0.000000	5.407300	0.000000	0.000000	0.000000	0.000000	0.000000	0.000000	0.000000	88.460300	62.457500	58.093400	88.778500	87.191800	76.200600	20.318400	0.000000	0.000000	132.310500	118.998900	131.614100	117.576100	144.296400	133.913000	124.705300	108.393800	79.903300	134.229000	124.775700	117.307300	92.435400	119.344200	73.756800	61.505700	64.236100	62.754000	0.000000	0.000000	0.000000	0.000000	5.586700	0.000000	0.000000	0.000000	0.000000
3435.000000	2.000000	1.000000	685.000000	4.217700	0.000000	0.000000	0.000000	0.000000	0.000000	0.000000	0.000000	0.000000	16.661800	30.759200	37.499100	23.128300	31.501700	0.000000	34.226200	27.559000	16.192000	14.964900	89.652600	23.062300	0.000000	80.807300	13.904000	0.000000	65.296400	0.000000	38.859400	37.736800	46.074600	29.350800	0.000000	68.619000	62.440100	22.484200	37.679900	18.320500	0.000000	0.000000	0.000000	0.000000	0.000000	0.000000	0.000000	0.000000	0.000000
4910.000000	2.000000	1.000000	1080.000000	5.489000	23.297400	0.000000	0.000000	0.000000	0.000000	0.000000	34.783800	0.000000	28.856600	234.420200	242.970300	209.971400	226.734000	299.771000	304.934100	299.384800	264.847900	317.039600	313.229500	324.650100	431.730200	441.222700	564.782200	555.323200	568.223100	521.252900	580.503900	207.707400	239.555400	308.811000	326.686500	294.974100	300.167000	302.770000	270.480500	284.806400	0.000000	0.000000	0.000000	0.000000	0.000000	17.824100	11.919400	16.887100	0.000000
5579.000000	2.000000	1.000000	1148.000000	5.490100	0.000000	0.000000	0.000000	0.000000	8.973600	0.000000	17.191200	0.000000	0.000000	0.000000	28.124000	27.211100	49.543900	58.025000	49.796000	51.006600	18.297100	53.759000	42.318700	43.706500	69.494000	53.867300	93.375300	75.591900	77.460300	61.760700	78.246400	0.000000	0.000000	53.159900	32.090800	50.115100	41.958600	41.874800	35.881100	58.916700	0.000000	8.824900	0.000000	0.000000	0.000000	0.000000	0.000000	5.894100	0.000000
4623.000000	2.000000	1.000000	1058.000000	5.936200	0.000000	0.000000	0.000000	0.000000	0.000000	0.000000	25.457900	25.637700	0.000000	405.961200	409.058800	349.077900	360.497800	232.281500	388.501500	372.090100	391.009000	335.471700	608.396200	581.867200	644.758700	609.405500	716.224000	671.556000	1012.089400	927.426300	1000.237300	674.566400	430.374700	801.212400	620.822100	616.714400	889.808600	608.492200	640.103000	695.143100	0.000000	0.000000	0.000000	0.000000	8.655400	0.000000	0.000000	0.000000	0.000000
5385.000000	2.000000	1.000000	1126.000000	5.938900	0.000000	0.000000	0.000000	0.000000	9.570300	0.000000	11.561800	0.000000	0.000000	86.050800	94.635600	0.000000	86.012400	76.879100	58.781800	82.619600	71.527900	59.945900	151.409300	98.207100	121.113800	169.486500	129.142300	129.934700	155.135000	136.935700	127.574600	108.058000	95.910900	164.298700	140.953500	157.291300	142.656600	120.710900	109.005700	158.666000	12.187300	0.000000	0.000000	0.000000	0.000000	0.000000	0.000000	0.000000	0.000000
3254.000000	3.000000	1.000000	247.000000	0.724900	0.000000	0.000000	0.000000	0.000000	0.000000	0.000000	0.000000	0.000000	0.000000	0.000000	0.000000	0.000000	0.000000	0.000000	0.000000	0.000000	0.000000	0.000000	0.000000	57.706100	45.171300	0.000000	64.621600	45.665800	64.867800	68.275200	80.415500	0.000000	0.000000	0.000000	0.000000	0.000000	0.000000	0.000000	0.000000	0.000000	0.000000	0.000000	0.000000	0.000000	0.000000	0.000000	0.000000	0.000000	0.000000
1127.000000	3.000000	1.000000	489.000000	0.750700	0.000000	0.000000	0.000000	0.000000	0.000000	0.000000	0.000000	0.000000	0.000000	50.673900	38.217600	0.000000	36.187400	53.793100	104.200700	50.763900	40.481400	0.000000	121.365500	139.626100	117.230500	98.428700	160.776400	161.593100	152.943000	171.013700	106.828800	0.000000	40.555100	0.000000	0.000000	0.000000	0.000000	0.000000	31.180600	0.000000	0.000000	0.000000	0.000000	0.000000	0.000000	0.000000	0.000000	0.000000	0.000000
1121.000000	3.000000	1.000000	491.000000	0.754200	0.000000	0.000000	13.103000	0.000000	0.000000	0.000000	0.000000	0.000000	0.000000	52.572700	54.467400	45.975500	68.056600	92.608500	58.862200	57.867800	59.876000	61.284200	160.891600	172.551600	123.715800	129.517100	168.187500	176.549800	196.658200	193.507800	171.576500	20.748100	29.274400	43.508600	0.000000	20.837600	0.000000	0.000000	15.905300	0.000000	0.000000	0.000000	0.000000	0.000000	0.000000	0.000000	0.000000	0.000000	0.000000
5527.000000	3.000000	1.000000	1144.000000	2.098100	0.000000	0.000000	6.475500	9.434500	0.000000	0.000000	0.000000	0.000000	0.000000	96.950900	86.455000	72.645600	69.127600	66.651500	83.880500	0.000000	43.551500	52.344700	157.124800	152.534800	178.033700	186.329500	169.886800	169.046000	95.450900	157.647200	175.461700	66.682400	10.253000	0.000000	33.774500	58.232700	0.000000	49.331100	0.000000	0.000000	0.000000	17.974300	0.000000	0.000000	0.000000	0.000000	0.000000	0.000000	6.683000
3847.000000	3.000000	1.000000	1008.000000	3.689100	0.000000	0.000000	0.000000	0.000000	0.000000	0.000000	9.890100	13.670300	12.259300	0.000000	0.000000	0.000000	26.419600	30.005800	34.288500	25.571800	27.756000	35.020600	50.345900	57.597800	58.788100	61.743500	56.899800	64.960400	52.680500	51.309600	64.985800	14.304100	26.152500	20.956200	8.355400	17.153700	0.000000	25.102500	13.968200	22.110900	0.000000	0.000000	0.000000	0.000000	0.000000	7.763200	0.000000	5.215200	0.000000
3004.000000	3.000000	1.000000	657.000000	3.745000	0.000000	0.000000	0.000000	0.000000	0.000000	0.000000	0.000000	0.000000	0.000000	284.739300	292.337400	234.644900	230.154400	250.723400	252.097500	51.385300	0.000000	0.000000	481.629200	530.011700	526.494600	512.350600	506.936000	508.246800	365.511500	390.231200	350.146200	266.640100	232.534900	0.000000	210.924800	0.000000	0.000000	0.000000	0.000000	104.929700	0.000000	0.000000	0.000000	0.000000	0.000000	0.000000	0.000000	0.000000	0.000000
5376.000000	3.000000	1.000000	1128.000000	3.800500	0.000000	0.000000	0.000000	0.000000	0.000000	0.000000	0.000000	0.000000	0.000000	157.371200	157.010900	143.627400	116.754700	150.270800	138.990800	72.079200	66.329500	55.146300	346.391400	352.354500	442.305900	382.974400	404.408900	420.506300	269.983600	246.549200	245.804400	244.273200	298.309300	193.836800	164.865600	201.912600	185.668800	103.462900	110.172700	102.558800	0.000000	0.000000	0.000000	0.000000	0.000000	7.316300	0.000000	0.000000	0.000000
5524.000000	3.000000	1.000000	1144.000000	3.939100	3.949700	0.000000	0.000000	0.000000	8.350600	0.000000	0.000000	4.502400	0.000000	48.273400	49.925800	46.911200	0.000000	38.467100	42.574100	0.000000	18.666700	17.678800	85.428600	81.007800	83.501700	93.048300	99.332000	90.888100	59.202900	64.142000	62.347600	41.390700	62.883900	0.000000	27.750100	47.403500	45.326600	0.000000	0.000000	25.841300	0.000000	0.000000	0.000000	0.000000	0.000000	0.000000	0.000000	0.000000	0.000000
5631.000000	3.000000	1.000000	1156.000000	4.173700	0.000000	6.145400	0.000000	0.000000	2.957000	0.000000	0.000000	0.000000	5.036100	48.700600	51.292100	25.995900	37.039700	0.000000	14.621000	0.000000	0.000000	7.526500	81.061500	97.259900	131.377300	102.041100	124.131800	107.648000	69.501200	73.394200	60.284800	50.351700	0.000000	31.572100	38.871900	48.595300	44.961200	0.000000	26.946300	20.686300	9.243800	0.000000	0.000000	0.000000	0.000000	0.000000	0.000000	5.974800	0.000000
3436.000000	3.000000	1.000000	685.000000	4.219500	0.000000	0.000000	0.000000	0.000000	0.000000	0.000000	13.331300	0.000000	0.000000	44.351600	37.499100	0.000000	55.086000	46.230500	34.226200	17.414000	16.192000	15.165500	89.652600	127.547200	131.178500	116.992400	126.348800	107.600000	65.296400	70.417100	59.901800	54.903000	46.074600	33.989800	59.540800	68.619000	62.440100	25.008500	29.386000	35.764500	0.000000	0.000000	0.000000	0.000000	0.000000	0.000000	0.000000	0.000000	0.000000
4707.000000	3.000000	1.000000	1066.000000	4.255300	0.000000	0.000000	0.000000	0.000000	0.000000	0.000000	0.000000	0.000000	0.000000	69.104900	59.629100	56.171800	0.000000	71.080200	0.000000	0.000000	39.819300	50.219500	195.442600	206.753500	279.942900	281.204300	293.834500	310.607900	229.493800	227.542000	218.610200	109.679400	121.037000	127.639200	100.532300	116.725800	105.000100	59.716200	64.698900	85.103900	0.000000	0.000000	0.000000	7.138800	6.491100	0.000000	5.318100	0.000000	0.000000
2956.000000	3.000000	1.000000	653.000000	4.314800	0.000000	0.000000	0.000000	0.000000	0.000000	0.000000	0.000000	17.640100	0.000000	0.000000	0.000000	0.000000	0.000000	0.000000	17.876000	0.000000	22.418800	0.000000	77.214200	78.778600	97.180100	81.565500	113.961600	108.085400	83.320000	87.524700	88.334400	54.153600	61.037600	61.949200	57.032700	67.347400	72.424400	58.493100	59.717400	65.133900	0.000000	0.000000	0.000000	0.000000	0.000000	0.000000	0.000000	0.000000	0.000000
5337.000000	3.000000	1.000000	1116.000000	4.396500	0.000000	0.000000	0.000000	11.544000	0.000000	0.000000	0.000000	0.000000	0.000000	41.779400	46.710000	37.286300	55.761500	49.039000	42.304400	55.655500	48.024400	39.486000	358.666500	378.278100	552.553200	509.412100	626.691900	592.330600	495.165500	482.687300	497.984100	174.432400	182.960000	202.690800	183.320700	152.715900	182.099900	170.345600	154.323700	157.268800	0.000000	0.000000	0.000000	12.056800	17.199100	0.000000	4.328300	5.163500	0.000000
4512.000000	3.000000	1.000000	1054.000000	4.492900	0.000000	0.000000	0.000000	3.861200	0.000000	0.000000	2.256600	4.322200	0.000000	0.000000	19.443700	18.390300	13.223700	0.000000	18.725100	0.000000	0.000000	0.000000	35.754400	20.783700	73.461500	32.653700	68.294200	74.198900	46.897900	52.554600	45.870900	18.772700	9.014200	27.872900	18.518200	0.000000	0.000000	0.000000	0.000000	15.365300	0.000000	0.000000	5.122700	0.000000	0.000000	0.000000	0.000000	0.000000	0.000000
3277.000000	3.000000	1.000000	974.000000	4.558600	0.000000	0.000000	64.138000	0.000000	0.000000	44.177000	0.000000	0.000000	177.437400	304.205300	359.641600	376.464400	348.696000	377.891600	396.181600	460.026600	462.982900	451.388400	626.807100	661.810100	962.573700	909.689500	1030.539100	1059.627900	826.901400	735.952100	834.702100	291.887000	318.345000	366.082500	352.220200	363.300800	299.212400	265.640900	268.026400	305.691700	0.000000	0.000000	0.000000	0.000000	0.000000	0.000000	0.000000	0.000000	0.000000
4368.000000	3.000000	1.000000	1042.000000	4.572100	0.000000	0.000000	0.000000	0.000000	0.000000	0.000000	23.917000	0.000000	0.000000	66.725300	0.000000	62.435000	63.854300	67.558600	70.126400	97.194900	77.077700	74.681100	102.854700	111.175700	160.616700	174.643900	153.994300	170.215100	138.420800	139.370400	113.153400	43.576100	46.381200	62.165000	54.428900	57.566800	83.214200	42.087400	29.328700	49.441700	0.000000	0.000000	0.000000	0.000000	0.000000	0.000000	0.000000	0.000000	0.000000
5822.000000	3.000000	1.000000	1179.000000	4.587300	0.000000	0.000000	0.000000	0.000000	0.000000	0.000000	0.000000	0.000000	0.000000	18.131300	0.000000	16.050000	0.000000	0.000000	0.000000	29.049300	8.847800	0.000000	64.010900	47.343600	84.578300	88.316900	95.757200	87.967100	77.570600	93.346700	109.054400	40.613100	32.021100	0.000000	52.715400	43.739100	26.378900	20.738000	0.000000	21.368300	2.864600	0.000000	0.000000	0.000000	0.000000	0.000000	0.000000	0.000000	0.000000
4947.000000	3.000000	1.000000	1084.000000	4.590300	0.000000	0.000000	7.663100	0.000000	1.954300	9.535000	0.000000	0.000000	0.000000	55.398300	51.572600	45.528800	42.382100	36.391700	56.271100	45.829300	40.637800	38.501600	102.888200	98.165500	200.605600	174.104100	248.010900	226.741900	214.512100	244.192600	203.352800	46.112500	35.990100	80.597200	113.597000	82.804400	101.596600	55.762500	56.644200	57.757000	0.000000	0.000000	0.000000	0.000000	0.000000	0.000000	0.000000	0.000000	0.000000
5294.000000	3.000000	1.000000	1111.000000	4.590800	0.000000	0.000000	0.000000	0.000000	0.000000	0.000000	0.000000	0.000000	0.000000	42.955600	0.000000	0.000000	0.000000	17.141000	0.000000	28.538200	0.000000	39.391200	82.304300	84.752300	132.390900	130.935800	147.084800	155.772100	139.641800	116.514000	119.298100	34.704700	32.222500	47.259200	75.514200	61.832800	72.910200	38.824700	45.116800	21.137200	0.000000	0.000000	0.000000	0.000000	0.000000	0.000000	10.119400	0.000000	0.000000
5762.000000	3.000000	1.000000	1178.000000	4.591600	0.000000	0.000000	0.000000	0.000000	0.000000	13.440200	0.000000	0.000000	0.000000	0.000000	0.000000	0.000000	21.508100	0.000000	0.000000	36.836500	0.000000	18.126100	47.421800	51.944500	88.771600	70.553600	82.096800	95.303600	86.749800	69.428500	61.663900	32.681400	13.361600	0.000000	28.063100	31.293900	29.536400	29.630500	0.000000	0.000000	0.000000	0.000000	0.000000	0.000000	0.000000	0.000000	0.000000	0.000000	3.607700
5103.000000	3.000000	1.000000	1094.000000	4.591900	0.000000	0.000000	0.000000	0.000000	0.000000	0.000000	15.955100	15.773400	19.583000	940.181600	994.876000	821.383300	868.619100	926.899900	1004.947300	890.225600	982.222200	895.163100	2384.568400	2604.472700	4442.839800	4141.718800	5272.750000	5204.433600	4739.906300	4811.062500	4570.578100	1434.090800	1388.536100	2218.939500	1966.254900	1788.294900	1811.686500	1293.557600	1372.045900	1248.727500	12.290600	0.000000	0.000000	0.000000	0.000000	0.000000	0.000000	0.000000	0.000000
5620.000000	3.000000	1.000000	1162.000000	4.594200	0.000000	0.000000	0.000000	0.000000	0.000000	0.000000	0.000000	0.000000	0.000000	160.343100	168.548600	135.336400	132.085900	160.406400	165.761500	153.662000	168.024000	161.050000	379.200700	470.877700	743.446800	681.022000	805.451700	811.534700	815.242700	735.771500	769.820300	234.056500	246.363500	355.103800	355.020500	269.341100	313.535200	213.245400	208.669300	221.302600	6.735600	0.000000	0.000000	0.000000	0.000000	0.000000	0.000000	0.000000	0.000000
4765.000000	3.000000	1.000000	1068.000000	4.595100	0.000000	0.000000	0.000000	0.000000	0.000000	0.000000	0.000000	0.000000	0.000000	0.000000	0.000000	33.633900	0.000000	0.000000	0.000000	0.000000	0.000000	0.000000	53.932400	0.000000	74.707100	72.242600	93.639300	92.172700	84.664700	102.457300	99.480200	27.238900	0.000000	51.122400	28.365000	42.985700	38.474000	0.000000	0.000000	30.182100	0.000000	0.000000	0.000000	0.000000	0.000000	0.000000	0.000000	0.000000	0.000000
5573.000000	3.000000	1.000000	1152.000000	4.596600	0.000000	0.000000	0.000000	0.000000	0.000000	0.000000	0.000000	0.000000	0.000000	12.165900	0.000000	0.000000	8.030100	20.161800	12.406200	0.000000	4.545400	10.195800	37.202400	26.419600	60.744200	65.533900	68.122900	58.322900	64.576600	40.073400	50.359100	0.000000	18.687900	18.433900	38.136400	31.939800	18.950800	0.000000	31.401000	17.573600	0.000000	0.000000	0.000000	0.000000	5.317500	6.860000	0.000000	14.457400	0.000000
5296.000000	3.000000	1.000000	783.000000	4.632200	0.000000	0.000000	0.000000	0.000000	0.000000	0.000000	0.000000	21.285300	0.000000	0.000000	0.000000	0.000000	0.000000	0.000000	0.000000	68.524400	60.825600	63.556000	84.399100	83.230900	104.099300	119.064000	134.353500	123.713900	108.664100	0.000000	107.085300	52.761800	51.571800	68.511200	54.244300	51.008800	70.032800	64.020900	0.000000	45.079100	0.000000	0.000000	0.000000	0.000000	0.000000	0.000000	0.000000	0.000000	0.000000
5526.000000	3.000000	1.000000	1144.000000	4.792300	0.000000	0.000000	0.000000	0.000000	0.000000	0.000000	0.000000	11.356300	7.948000	0.000000	16.377900	0.000000	14.343500	0.000000	15.547100	0.000000	0.000000	0.000000	81.551300	46.539200	190.251300	137.319900	214.650500	89.076300	155.371500	157.591900	144.312000	36.446300	0.000000	57.848100	56.410100	65.165300	0.000000	62.417000	76.384900	38.994300	0.000000	3.125000	9.417400	9.319000	5.680600	0.000000	7.456900	0.000000	0.000000
5391.000000	3.000000	1.000000	1122.000000	4.900700	0.000000	0.000000	0.000000	0.000000	0.000000	11.313000	10.689900	0.000000	0.000000	280.911600	288.813000	244.917500	264.316900	394.113500	399.075900	485.596200	472.463100	459.623000	888.174800	875.711900	1753.639600	1788.249000	2354.027300	2171.470700	2250.158200	2213.685500	2233.724600	403.742700	430.835000	785.051800	927.872100	729.058600	696.618200	607.829100	553.067400	611.983400	0.000000	0.000000	0.000000	0.000000	0.000000	0.000000	0.000000	0.000000	7.555400
5188.000000	3.000000	1.000000	1108.000000	5.750300	0.000000	0.000000	0.000000	0.000000	0.000000	0.000000	8.455100	9.389500	0.000000	0.000000	0.000000	0.000000	104.575200	74.611900	78.201700	69.544300	38.458800	9.038600	126.501900	89.262400	129.880100	118.793400	163.281700	142.033100	122.373600	174.737100	148.114600	62.919100	0.000000	104.139200	80.876300	88.233200	73.960500	72.514400	69.678500	65.024100	0.000000	0.000000	0.000000	5.659200	0.000000	0.000000	0.000000	4.295700	12.524800
2898.000000	3.000000	1.000000	649.000000	5.845300	0.000000	0.000000	0.000000	0.000000	0.000000	0.000000	0.000000	0.000000	0.000000	0.000000	25.475500	0.000000	0.000000	0.000000	20.297300	0.000000	0.000000	0.000000	34.633800	36.199300	69.707400	56.418100	97.371400	79.592200	72.569300	42.154100	60.689000	0.000000	16.408200	40.751000	54.625900	52.170900	51.035900	35.575900	0.000000	0.000000	0.000000	0.000000	0.000000	0.000000	0.000000	0.000000	0.000000	0.000000	0.000000
569.000000	3.000000	1.000000	67.000000	5.939500	0.000000	0.000000	35.590800	0.000000	0.000000	39.542800	0.000000	0.000000	0.000000	0.000000	53.867400	0.000000	0.000000	42.483700	0.000000	40.564500	0.000000	0.000000	90.124500	89.315600	134.362200	117.455400	173.827500	163.419900	145.383900	187.930500	80.649000	0.000000	0.000000	71.142400	61.534800	65.800500	86.716800	0.000000	79.035000	44.195600	0.000000	0.000000	0.000000	0.000000	0.000000	0.000000	0.000000	0.000000	0.000000
4945.000000	3.000000	1.000000	1084.000000	5.940400	0.000000	0.000000	0.000000	0.000000	0.000000	0.000000	0.000000	20.195400	0.000000	82.964200	89.288900	0.000000	70.950800	85.870200	53.850500	85.785200	103.534200	76.848500	229.335800	236.216400	141.355000	251.175300	131.138200	122.825000	290.770800	317.535400	227.272600	125.115300	141.416500	84.769200	142.224600	136.363300	133.932800	97.595600	134.607800	150.043000	0.000000	0.000000	0.000000	0.000000	0.000000	0.000000	0.000000	0.000000	9.952300
4807.000000	3.000000	1.000000	1075.000000	5.940900	0.000000	0.000000	0.000000	0.000000	0.000000	0.000000	0.000000	0.000000	0.000000	0.000000	0.000000	0.000000	0.000000	0.000000	0.000000	0.000000	0.000000	0.000000	50.668000	43.924800	48.845700	26.653900	86.954000	77.353400	78.231000	88.679000	83.276900	0.000000	45.120100	0.000000	61.595600	0.000000	77.933700	0.000000	55.904000	53.447700	0.000000	0.000000	0.000000	0.000000	0.000000	0.000000	0.000000	0.000000	0.000000
3190.000000	4.000000	1.000000	673.000000	2.616900	253.528700	355.558300	88.247600	101.801000	27.720200	0.000000	67.943700	55.052900	71.358900	13.958000	21.352000	18.559900	17.206100	29.848300	0.000000	31.294700	0.000000	0.000000	335.077400	360.680700	85.552200	117.628500	204.871900	191.128100	43.529800	29.338000	33.338200	291.231200	254.416700	87.613000	63.596900	67.433300	100.715000	58.071700	57.991300	55.656700	0.000000	0.000000	69.875100	37.112800	54.454900	0.000000	0.000000	0.000000	16.459100
3122.000000	4.000000	1.000000	968.000000	3.537200	0.000000	0.000000	29.768000	0.000000	42.128000	35.345600	218.215800	195.784800	178.806800	141.241000	56.036000	0.000000	95.437200	0.000000	52.287200	69.031300	0.000000	0.000000	184.472000	168.620600	199.329700	237.080300	229.066200	228.177900	120.684100	136.491300	172.779400	74.040000	97.771500	82.146000	0.000000	0.000000	63.584800	75.246600	76.341900	64.655200	0.000000	11.645600	0.000000	0.000000	0.000000	0.000000	0.000000	0.000000	0.000000
4659.000000	4.000000	1.000000	1064.000000	3.947400	0.000000	0.000000	0.000000	32.170100	41.749900	0.000000	220.088700	249.055900	193.510700	52.234400	46.598600	53.398400	0.000000	60.767900	72.275800	0.000000	0.000000	101.734800	163.552100	139.005900	190.499500	153.384600	236.596200	215.827500	166.393300	180.286100	180.139800	51.474000	51.686100	58.922900	49.517700	0.000000	57.136700	59.305000	51.308600	53.177200	0.000000	0.000000	0.000000	0.000000	0.000000	0.000000	0.000000	0.000000	0.000000
5885.000000	4.000000	1.000000	805.000000	4.027100	1038.116700	1582.854400	1303.602100	1232.663100	863.069300	947.595200	5488.700700	5320.468800	5448.142100	1594.932600	1592.610400	1399.002100	1346.320300	1578.973600	1527.548800	1678.833000	0.000000	1645.822300	4341.503900	4349.140600	5120.408700	4854.472700	5525.925800	5208.746100	4481.773400	4254.164100	4242.027300	1160.772500	1179.799800	1018.507800	1025.970700	1223.086900	0.000000	1094.423800	1152.317400	1104.259800	0.000000	0.000000	0.000000	0.000000	0.000000	0.000000	0.000000	0.000000	0.000000
1345.000000	4.000000	1.000000	873.000000	4.028900	182.732100	287.032700	208.298500	227.509500	144.188100	166.510700	975.988300	913.528800	863.797400	277.460400	283.608600	226.231000	233.116100	275.111300	274.936000	312.017300	237.991300	282.138700	704.356000	737.283700	791.841800	793.879900	877.907200	951.323200	716.924300	738.071800	718.681200	198.095800	194.859900	176.048000	147.973400	196.997600	210.636800	203.844600	189.271500	176.474600	0.000000	0.000000	0.000000	8.334400	0.000000	0.000000	0.000000	0.000000	0.000000
2642.000000	4.000000	1.000000	941.000000	4.030000	67.820100	79.317000	0.000000	0.000000	0.000000	27.463500	202.515100	208.320900	195.725600	55.630200	0.000000	57.673500	53.425100	33.454800	46.783400	59.318800	63.930400	52.900600	149.288100	144.871000	159.919600	168.390300	179.116600	171.749400	164.572400	163.229700	151.647600	41.716600	36.572500	39.928500	30.331200	44.240800	58.148700	36.792000	0.000000	46.109100	0.000000	0.000000	0.000000	0.000000	0.000000	0.000000	0.000000	0.000000	0.000000
5644.000000	4.000000	1.000000	795.000000	4.041900	0.000000	73.471100	49.209600	48.118500	33.273400	40.148900	176.910900	176.957400	192.681800	56.903000	0.000000	36.045900	45.610500	71.661900	50.465200	51.201100	49.154800	54.343100	143.539200	165.305900	162.174800	173.553200	218.790900	207.755200	146.844400	142.580100	157.195700	41.564900	34.666700	30.510900	44.818600	47.185300	50.775500	29.617000	35.638500	46.694700	0.000000	16.175600	0.000000	0.000000	0.000000	0.000000	0.000000	0.000000	0.000000
444.000000	4.000000	1.000000	834.000000	4.454300	0.000000	0.000000	0.000000	0.000000	0.000000	0.000000	0.000000	1304.592800	1088.455100	357.905500	0.000000	0.000000	0.000000	0.000000	0.000000	0.000000	0.000000	0.000000	1055.934200	1068.447500	1453.062500	1356.168000	1661.820300	1695.855500	1354.428700	1318.002900	1374.171900	0.000000	0.000000	0.000000	0.000000	0.000000	0.000000	0.000000	0.000000	0.000000	0.000000	0.000000	0.000000	0.000000	0.000000	45.336700	0.000000	0.000000	0.000000
1879.000000	4.000000	1.000000	901.000000	4.459900	0.000000	0.000000	0.000000	0.000000	0.000000	0.000000	236.885400	237.497700	230.330200	0.000000	0.000000	0.000000	0.000000	0.000000	0.000000	0.000000	61.016800	0.000000	183.662200	194.778400	297.305400	262.018100	312.777600	293.261500	202.806800	220.918600	206.733400	0.000000	0.000000	0.000000	0.000000	0.000000	0.000000	0.000000	0.000000	0.000000	0.000000	0.000000	0.000000	0.000000	0.000000	0.000000	0.000000	0.000000	0.000000
439.000000	4.000000	1.000000	835.000000	4.498400	0.000000	114.438200	0.000000	90.739400	0.000000	0.000000	603.264200	603.647900	577.981000	0.000000	0.000000	0.000000	0.000000	0.000000	0.000000	0.000000	0.000000	239.915900	541.568800	563.726100	754.167000	696.080100	896.829600	884.484400	606.407700	644.360800	622.021000	0.000000	185.646000	0.000000	0.000000	0.000000	0.000000	0.000000	0.000000	0.000000	0.000000	0.000000	0.000000	0.000000	0.000000	0.000000	0.000000	0.000000	0.000000
1935.000000	4.000000	1.000000	902.000000	4.499500	0.000000	0.000000	29.874400	34.200700	0.000000	30.539000	96.356100	116.213800	109.729500	38.212600	23.689700	23.461200	25.847100	30.446900	44.854500	42.230700	51.560000	30.583500	61.349700	115.607500	139.008700	147.439200	188.835100	152.977500	123.312900	93.423200	100.216900	0.000000	22.090600	0.000000	0.000000	0.000000	0.000000	0.000000	0.000000	0.000000	0.000000	0.000000	0.000000	0.000000	0.000000	0.000000	0.000000	0.000000	0.000000
3879.000000	5.000000	1.000000	277.000000	0.716400	0.000000	0.000000	0.000000	0.000000	0.000000	0.000000	0.000000	0.000000	0.000000	203.195200	185.697300	189.920200	176.657500	206.613900	220.242200	230.162700	211.180800	221.453500	194.051800	191.154800	253.822600	204.719000	205.458700	239.554900	269.469500	232.293600	263.869400	48.401200	46.305900	62.321800	69.432600	56.164100	56.997400	66.032700	73.706200	81.319800	0.000000	0.000000	0.000000	0.000000	0.000000	0.000000	0.000000	0.000000	0.000000
3452.000000	5.000000	1.000000	255.000000	0.718900	0.000000	0.000000	0.000000	0.000000	0.000000	0.000000	0.000000	0.000000	0.000000	2202.466600	2096.005900	1992.645500	1951.935500	2282.425800	2165.388700	2295.063000	2221.601600	2296.127000	2115.656300	2196.454100	2393.934300	2338.753900	2484.318400	2471.736300	2632.533200	2629.857400	2892.181600	606.672900	591.152300	725.705100	632.002000	672.651900	655.835900	698.808600	661.408700	705.377400	0.000000	0.000000	0.000000	19.770900	0.000000	0.000000	0.000000	0.000000	0.000000
2578.000000	5.000000	1.000000	209.000000	0.720700	0.000000	0.000000	0.000000	0.000000	0.000000	0.000000	0.000000	8.056500	0.000000	418.017300	448.046600	349.272500	428.409400	438.623500	431.541300	454.885300	430.500700	474.733900	409.784700	456.152200	532.127900	496.107200	542.401900	505.354700	556.652600	548.657200	578.307600	120.284300	116.042900	128.205600	143.139500	128.102500	109.650800	119.151700	142.198400	126.265200	0.000000	0.000000	0.000000	0.000000	0.000000	0.000000	0.000000	0.000000	0.000000
1274.000000	5.000000	1.000000	499.000000	0.722600	0.000000	0.000000	0.000000	0.000000	0.000000	0.000000	15.232400	0.000000	18.528700	57.682100	55.925400	32.498500	69.675000	30.620700	89.980000	0.000000	69.420800	47.281100	0.000000	43.700600	53.488500	65.311300	60.357500	34.881000	65.612100	87.481000	70.789200	0.000000	15.404800	26.314700	30.526600	20.790500	12.565600	0.000000	18.650400	21.770300	0.000000	0.000000	0.000000	0.000000	0.000000	0.000000	0.000000	0.000000	0.000000
5852.000000	5.000000	1.000000	400.000000	0.724300	0.000000	0.000000	0.000000	0.000000	0.000000	7.059300	0.000000	0.000000	0.000000	133.634800	129.137100	111.384800	124.810600	106.053500	89.399800	109.863700	87.331400	103.928900	138.091800	130.645300	124.376400	113.256000	87.910300	140.142200	124.020800	101.699600	115.717300	31.393900	54.280700	45.216900	40.979000	23.148900	33.164600	30.206500	21.248200	17.214400	0.000000	0.000000	0.000000	0.000000	0.000000	0.000000	0.000000	7.075600	0.000000
5364.000000	5.000000	1.000000	363.000000	0.724700	0.000000	0.000000	0.000000	0.000000	0.000000	0.000000	0.000000	0.000000	0.000000	112.724900	110.702300	95.153100	92.601900	89.663000	94.046300	106.432900	105.007000	99.845900	110.902500	105.622000	106.136700	108.667100	112.551900	122.005900	114.581500	109.440000	120.605300	23.341400	19.478400	25.739900	18.414600	31.380500	28.853500	28.386000	28.832800	16.859700	0.000000	0.000000	0.000000	0.000000	0.000000	0.000000	0.000000	0.000000	0.000000
5226.000000	5.000000	1.000000	355.000000	0.727300	0.000000	0.000000	0.000000	0.000000	0.000000	0.000000	0.000000	0.000000	0.000000	78.129900	86.063700	73.305100	65.518700	74.639300	65.921600	66.600400	78.359100	46.608100	86.047600	87.762000	68.960200	72.717300	76.595000	78.337800	88.741500	46.583700	71.695600	0.000000	0.000000	28.198400	33.763500	26.495200	24.228900	0.000000	20.790100	0.000000	0.000000	0.000000	0.000000	0.000000	0.000000	0.000000	0.000000	0.000000	0.000000
1326.000000	5.000000	1.000000	501.000000	0.729500	0.000000	12.729800	0.000000	0.000000	0.000000	6.917500	0.000000	0.000000	0.000000	68.271300	64.853200	51.440600	67.154500	72.301800	59.153700	65.497600	60.717100	66.183600	49.689200	27.530200	77.172700	89.845900	67.049300	75.149000	72.271200	76.669500	85.463400	0.000000	22.740200	27.460900	0.000000	25.266200	26.536800	0.000000	0.000000	20.674900	0.000000	0.000000	0.000000	0.000000	0.000000	0.000000	7.445600	0.000000	0.000000
3971.000000	5.000000	1.000000	283.000000	0.982700	0.000000	0.000000	0.000000	0.000000	0.000000	0.000000	0.000000	0.000000	0.000000	359.684100	318.538100	318.158700	309.933800	407.223600	398.613000	369.390400	330.654500	385.374300	246.408700	255.916300	298.934600	280.443600	298.569100	297.271000	316.106900	317.377700	300.636700	166.363400	140.448500	172.534100	166.808200	171.267100	183.641000	145.356700	176.172900	161.618400	0.000000	0.000000	0.000000	0.000000	0.000000	0.000000	0.000000	0.000000	0.000000
974.000000	5.000000	1.000000	853.000000	1.892700	0.000000	0.000000	0.000000	0.000000	0.000000	0.000000	0.000000	263.127000	0.000000	0.000000	550.352500	496.314500	524.464800	540.295600	625.959500	555.932700	527.109900	589.251500	412.412400	428.246300	465.804900	414.065900	475.858600	484.717800	495.852800	463.282500	495.522900	0.000000	296.182400	397.833700	381.573000	356.661600	333.528600	352.038300	323.163800	346.919200	0.000000	0.000000	0.000000	0.000000	0.000000	0.000000	0.000000	30.599800	0.000000
4422.000000	5.000000	1.000000	1044.000000	1.944000	21.749800	0.000000	31.146400	0.000000	23.430300	15.151300	97.074300	100.620800	86.963600	411.095900	376.122100	380.692900	394.172600	418.764200	426.130600	367.937500	388.153600	405.605000	316.146200	316.298100	366.426300	321.478300	350.545400	343.262900	344.124800	363.324500	334.627900	175.731800	173.002700	109.737300	166.234700	158.446000	156.469600	149.890900	132.112200	114.359200	0.000000	0.000000	0.000000	0.000000	0.000000	0.000000	0.000000	0.000000	9.110600
912.000000	5.000000	1.000000	853.000000	2.052900	0.000000	0.000000	0.000000	0.000000	0.000000	0.000000	0.000000	0.000000	0.000000	0.000000	719.386700	657.391600	622.180200	674.793800	727.675800	652.603400	654.490200	634.259800	0.000000	573.179200	700.741200	599.025400	661.006800	628.821800	623.787600	643.940400	589.485800	0.000000	407.708500	501.332300	0.000000	441.559300	412.026100	415.502200	385.752200	430.717000	0.000000	0.000000	0.000000	0.000000	0.000000	0.000000	0.000000	0.000000	0.000000
79.000000	5.000000	1.000000	421.000000	2.075900	0.000000	0.000000	0.000000	0.000000	0.000000	15.453700	11.009700	22.382200	29.455300	52.726000	0.000000	42.133100	33.586600	48.914800	33.253800	55.088400	54.146800	41.418500	26.724200	34.001500	66.614400	48.967400	41.109700	53.391800	57.230500	70.636200	47.775100	0.000000	32.280300	0.000000	56.397700	44.487700	41.237400	0.000000	37.660300	42.415600	0.000000	0.000000	0.000000	0.000000	0.000000	0.000000	0.000000	0.000000	0.000000
5935.000000	5.000000	1.000000	807.000000	2.227300	0.000000	0.000000	0.000000	0.000000	0.000000	0.000000	52.414900	0.000000	0.000000	59.580500	0.000000	0.000000	54.177300	54.296900	59.402400	63.851600	47.899000	47.542200	58.846400	70.521100	81.997700	80.048500	70.500300	79.879500	78.476400	71.971800	0.000000	73.802600	0.000000	0.000000	79.739300	0.000000	0.000000	55.702300	78.677100	0.000000	0.000000	0.000000	0.000000	0.000000	0.000000	0.000000	0.000000	0.000000	0.000000
3417.000000	5.000000	1.000000	982.000000	2.371400	151.073000	172.964200	181.602400	160.431000	123.682100	179.205200	385.681600	354.150900	396.259300	1249.282200	1289.539100	1230.860400	1247.235400	1309.060500	1291.596700	1197.161100	1199.873000	1123.959000	1103.150400	1125.246100	1258.129900	1281.585000	1270.899400	1207.248000	1351.163100	1239.948200	1369.625000	731.775900	705.060100	700.476100	687.153800	665.830100	654.612800	666.777300	630.432600	689.883800	12.758200	0.000000	0.000000	0.000000	0.000000	0.000000	0.000000	0.000000	0.000000
4527.000000	5.000000	1.000000	1049.000000	2.377400	34.206100	0.000000	0.000000	0.000000	0.000000	0.000000	0.000000	41.701600	47.064000	135.880100	167.849000	139.982500	176.014500	152.996800	134.844200	116.790000	156.795400	134.235200	147.621800	112.021600	159.907600	160.324700	182.615600	169.726400	154.232200	168.914400	156.826800	51.532600	86.224200	77.953900	81.198200	87.388800	78.576200	94.566200	51.803800	92.605500	0.000000	0.000000	0.000000	0.000000	0.000000	0.000000	0.000000	0.000000	0.000000
5187.000000	5.000000	1.000000	1108.000000	2.787000	15.625900	13.918800	0.000000	0.000000	10.502100	0.000000	34.123000	24.025400	41.941000	76.517900	71.840000	74.138800	50.482300	43.704300	57.384300	29.380200	30.940700	0.000000	72.238800	72.665500	66.927100	67.392100	49.591600	73.221400	47.764600	56.999800	30.356300	47.681800	45.684600	26.836900	37.240600	37.655600	12.327300	12.603800	0.000000	18.076400	0.000000	0.000000	0.000000	0.000000	0.000000	0.000000	0.000000	0.000000	0.000000
5186.000000	5.000000	1.000000	1108.000000	2.808200	0.000000	0.000000	0.000000	0.000000	0.000000	0.000000	0.000000	34.989300	0.000000	55.646100	71.840000	30.085100	50.482300	43.704300	57.384300	0.000000	21.820300	0.000000	72.238800	72.665500	49.684300	67.392100	54.373100	73.221400	38.992900	50.400000	30.356300	35.989000	45.684600	0.000000	0.000000	20.760100	0.000000	12.603800	0.000000	7.486200	0.000000	0.000000	0.000000	0.000000	0.000000	0.000000	0.000000	0.000000	0.000000
479.000000	5.000000	1.000000	61.000000	2.829900	0.000000	0.000000	0.000000	0.000000	0.000000	0.000000	66.005900	51.232700	57.567800	83.921800	73.007800	63.172700	56.958700	104.901600	106.975300	60.450100	43.783100	50.223600	51.922300	59.606900	60.921100	116.867000	65.542400	93.757100	93.034400	94.300300	79.862300	50.171000	0.000000	0.000000	42.993500	28.130600	41.445000	0.000000	41.399800	34.597400	0.000000	0.000000	0.000000	0.000000	0.000000	0.000000	0.000000	0.000000	0.000000
4430.000000	5.000000	1.000000	1042.000000	3.836000	8.580400	34.032600	0.000000	10.651500	0.000000	0.000000	112.558500	85.702400	88.803500	156.843100	171.648900	141.349700	133.469600	120.097400	134.221300	74.501400	67.623000	85.390100	168.122700	178.659700	152.959700	175.786900	137.049700	173.246200	72.801300	84.128700	107.367000	101.343000	74.504200	55.651300	48.781200	73.511700	64.405400	40.753800	39.378100	43.413900	0.000000	0.000000	0.000000	0.000000	0.000000	0.000000	0.000000	0.000000	5.418600
4130.000000	5.000000	1.000000	1026.000000	4.154800	4.034200	0.000000	0.000000	7.199700	0.000000	8.388500	0.000000	0.000000	0.000000	68.369000	69.572300	49.614400	57.652400	73.660300	69.845900	0.000000	32.783700	28.481000	100.684300	129.900600	153.735800	0.000000	120.663900	152.059700	118.333900	0.000000	98.604700	0.000000	0.000000	0.000000	0.000000	0.000000	40.464000	0.000000	0.000000	0.000000	0.000000	0.000000	0.000000	8.491700	0.000000	5.917000	0.000000	5.687200	0.000000
4955.000000	5.000000	1.000000	1082.000000	5.726400	0.000000	0.000000	0.000000	0.000000	0.000000	0.000000	0.000000	0.000000	0.000000	75.049000	85.697000	59.650500	75.934000	58.566900	95.652100	86.968100	107.327600	91.584500	0.000000	73.191400	125.264900	107.136800	125.031400	118.053200	175.967800	163.176000	133.064800	0.000000	60.874100	0.000000	97.873000	82.399800	0.000000	97.744200	98.494300	84.663900	0.000000	0.000000	0.000000	16.123300	0.000000	0.000000	0.000000	0.000000	0.000000
2575.000000	6.000000	1.000000	613.000000	0.606900	0.000000	0.000000	0.000000	0.000000	0.000000	0.000000	59.816000	0.000000	0.000000	0.000000	143.989500	104.595500	121.590000	138.625900	142.692300	150.331100	145.477300	0.000000	0.000000	96.097200	103.341100	82.352200	111.582000	108.977700	119.873700	0.000000	91.699800	36.821000	68.226800	94.492200	119.056400	85.751200	81.053100	78.709200	83.559300	82.601700	0.000000	0.000000	0.000000	0.000000	0.000000	0.000000	0.000000	0.000000	0.000000
2235.000000	6.000000	1.000000	573.000000	0.844300	67.328400	147.094200	153.078700	122.834200	148.415600	153.232900	345.877700	300.755400	352.017600	332.198200	294.436800	243.874600	261.745400	299.504900	311.047600	343.828100	319.940700	290.263700	279.416500	272.086200	399.172100	355.517100	374.458000	373.300300	354.379200	374.930900	331.937300	350.993700	0.000000	404.084700	341.281300	214.813700	365.419700	342.469700	343.637000	334.820100	0.000000	0.000000	0.000000	0.000000	0.000000	0.000000	0.000000	0.000000	0.000000
6012.000000	6.000000	1.000000	411.000000	1.501800	0.000000	0.000000	0.000000	0.000000	0.000000	0.000000	172.481900	196.725700	206.946900	103.584600	92.778700	86.837500	103.535900	94.901900	129.333000	125.046900	78.482500	51.355200	62.031400	215.434400	143.395300	167.064200	174.449100	213.743900	139.567000	159.188100	62.311800	121.744200	135.114300	116.047700	116.674700	146.052000	164.920200	113.571800	50.977800	152.388200	0.000000	0.000000	0.000000	0.000000	0.000000	0.000000	0.000000	0.000000	0.000000
4616.000000	6.000000	1.000000	1060.000000	2.076000	0.000000	0.000000	0.000000	0.000000	0.000000	29.305300	140.831800	0.000000	0.000000	115.623800	0.000000	0.000000	129.326200	117.300100	137.019800	127.217800	122.330300	106.352900	0.000000	0.000000	120.810400	102.552700	122.666700	135.387700	86.987200	102.324300	100.108900	66.805000	81.922800	72.956200	72.811300	0.000000	92.578600	53.036100	62.449200	83.793600	0.000000	0.000000	0.000000	0.000000	0.000000	0.000000	0.000000	0.000000	0.000000
870.000000	6.000000	1.000000	851.000000	2.378200	123.492000	152.453400	135.917600	121.718900	0.000000	137.017700	281.408900	290.141400	0.000000	0.000000	0.000000	410.004600	0.000000	392.917000	280.379600	351.087200	334.006300	320.348600	273.864700	295.367400	256.896200	253.176500	331.647700	286.250700	211.588600	261.052000	261.269500	307.051300	285.494100	0.000000	0.000000	255.006000	246.765500	0.000000	0.000000	240.415000	0.000000	0.000000	0.000000	0.000000	0.000000	0.000000	0.000000	0.000000	0.000000
1491.000000	6.000000	1.000000	881.000000	2.386200	37.628000	55.552600	24.606500	0.000000	32.978500	0.000000	136.089700	143.085200	66.460900	242.970100	280.646500	226.608300	216.910200	274.669900	271.223900	188.263100	218.937100	213.298200	238.696000	262.491500	287.462200	287.642800	262.316200	269.755100	253.171600	265.861600	234.762100	201.231400	114.339700	184.158400	237.301400	174.850800	171.085000	148.986600	185.119400	142.945700	0.000000	0.000000	0.000000	0.000000	5.831200	4.435600	0.000000	0.000000	0.000000
1442.000000	6.000000	1.000000	879.000000	2.726500	33.523300	58.425100	33.746100	0.000000	44.594400	36.273000	71.935000	0.000000	56.791400	122.104100	98.232800	116.708100	133.516700	116.067000	138.767000	60.587500	93.169500	65.312800	90.181000	87.895300	101.728000	73.940900	115.785600	75.110000	78.179500	90.394000	99.316300	90.662000	91.594900	94.051800	95.324600	74.311000	65.284600	66.362400	0.000000	71.503600	0.000000	14.502900	0.000000	11.013000	0.000000	0.000000	0.000000	0.000000	4.584200
5474.000000	6.000000	1.000000	1139.000000	2.785100	0.000000	18.914200	17.753600	23.635500	0.000000	0.000000	62.209800	92.501900	76.315700	109.922300	110.491500	115.282800	130.055900	107.137000	122.903900	89.742600	68.626800	86.818100	88.445100	116.651700	110.632300	108.292900	105.875600	121.204700	91.472300	89.071100	98.480400	74.664200	72.337300	65.356000	78.924600	59.705700	80.747100	50.449500	60.827300	63.831100	0.000000	6.591100	0.000000	0.000000	0.000000	1.928200	0.000000	8.751700	0.000000
4608.000000	6.000000	1.000000	1062.000000	2.786300	0.000000	78.934100	44.410600	0.000000	29.504000	0.000000	76.406100	85.985800	96.852800	113.539400	104.467200	108.917500	108.360700	101.219700	98.239600	103.248200	90.654400	76.038000	104.801100	117.714800	107.148000	119.970700	117.029400	101.787400	113.313400	106.635300	116.255200	0.000000	0.000000	66.403900	53.583800	83.607200	43.495600	63.051900	70.914400	51.045800	0.000000	0.000000	0.000000	0.000000	0.000000	0.000000	0.000000	19.054100	0.000000
4190.000000	6.000000	1.000000	1027.000000	2.786500	35.142100	48.081700	39.595600	40.663400	25.215500	41.912600	151.215000	159.967000	133.048100	189.690600	178.674400	156.481100	171.072800	172.916600	197.163800	150.845700	116.353800	106.463000	178.548200	208.215600	167.530900	175.871700	176.349700	185.157500	133.888900	136.942300	149.347900	98.844800	92.184400	120.573400	107.015000	104.564500	110.444200	90.889200	81.535900	81.867400	0.000000	0.000000	0.000000	0.000000	0.000000	0.000000	0.000000	0.000000	0.000000
3701.000000	6.000000	1.000000	1000.000000	2.787500	47.428300	67.925400	38.404100	54.379900	64.591000	46.357500	112.356700	143.526200	135.099000	211.182400	214.159300	192.220100	198.533400	220.919700	224.088900	165.819700	170.110100	176.824200	204.107400	193.269400	202.371900	212.642100	220.770900	214.303500	200.974600	213.729400	205.128300	118.768700	104.186500	137.278600	126.562000	135.346200	111.641600	114.263200	104.917600	101.417200	0.000000	0.000000	0.000000	0.000000	0.000000	0.000000	0.000000	0.000000	0.000000
5522.000000	6.000000	1.000000	1146.000000	2.790500	40.659100	61.430200	0.000000	0.000000	48.640600	35.467400	140.196800	109.624600	102.998500	171.819100	137.930400	167.850300	166.670500	183.755600	180.625000	119.960600	152.749500	153.864700	180.900900	148.409700	169.368900	178.243900	179.205800	196.502600	181.524400	168.573200	120.006600	107.609300	91.706800	105.172600	84.776700	122.274800	101.877000	114.493200	101.261800	96.556500	0.000000	0.000000	0.000000	0.000000	0.000000	0.000000	0.000000	3.057500	0.000000
4802.000000	6.000000	1.000000	1078.000000	2.790700	186.283400	269.299800	220.422000	231.029500	196.858000	223.554100	708.361300	676.633800	670.994100	1093.266600	1089.705100	1040.658200	994.043000	1174.465800	1039.917000	767.401400	788.601600	801.199200	1025.920900	1005.462400	1137.949200	1079.506800	1122.817400	1090.928700	981.515100	891.105000	1046.940400	659.208000	607.050300	581.725600	609.383300	622.146000	620.939500	558.707500	480.179000	498.816900	0.000000	0.000000	0.000000	0.000000	0.000000	0.000000	0.000000	5.808500	0.000000
5043.000000	6.000000	1.000000	1094.000000	2.792200	23.933700	26.899500	22.150500	0.000000	22.157300	28.785800	90.973600	74.495500	59.687300	94.766000	119.162000	95.324400	94.694300	94.611100	109.294900	80.213700	70.586100	47.276000	89.540100	97.742300	108.221700	101.252700	96.549000	109.308100	79.219700	90.757900	84.935900	55.829300	55.046000	60.368600	61.160700	52.432900	58.679600	59.530900	54.719800	66.503400	7.579400	0.000000	13.035100	0.000000	0.000000	0.000000	0.000000	4.906400	0.000000
3841.000000	6.000000	1.000000	1010.000000	2.792600	1351.643600	1910.533200	1590.076200	1626.986300	1459.965800	1518.588900	5106.375000	4796.105500	4921.105500	6422.156300	6925.597700	6905.863300	6484.117200	5893.168000	5965.187500	6091.503900	5806.613300	5617.375000	6476.522900	6908.246100	6194.597700	5747.703100	6214.488300	6061.265600	6469.625000	6990.460900	6326.527300	4513.082000	4489.773400	4315.230500	4193.605500	4112.460900	4204.511700	3886.870100	3732.927700	3595.218800	29.499300	0.000000	17.189900	0.000000	15.842000	0.000000	15.344200	19.125500	17.914100
5245.000000	6.000000	1.000000	1109.000000	2.799900	18.935400	23.015600	15.005700	18.636700	26.200100	11.504200	72.506700	54.535300	53.616000	92.279500	123.465800	72.618000	103.923000	83.053200	102.137200	61.588600	78.275900	57.602900	94.619800	149.978900	102.940400	102.732700	96.933900	83.141800	54.079000	96.832600	92.971100	65.118800	69.117400	59.576800	77.814900	30.277100	38.827300	29.507600	59.293200	0.000000	0.000000	14.118700	0.000000	0.000000	0.000000	0.000000	0.000000	4.995000	0.000000
4137.000000	6.000000	1.000000	1026.000000	2.814400	0.000000	0.000000	0.000000	0.000000	12.674900	0.000000	193.841700	201.694300	185.970500	139.869100	171.774500	114.123100	133.807400	137.166600	153.238600	91.477000	105.427200	105.568800	148.289100	125.680700	0.000000	112.400000	144.716100	141.493200	132.012100	131.160600	128.681200	88.136600	0.000000	0.000000	79.568600	94.788100	95.146600	70.803300	97.053700	93.816200	0.000000	0.000000	0.000000	0.000000	0.000000	0.000000	0.000000	0.000000	8.176100
1923.000000	6.000000	1.000000	904.000000	2.830500	41.335300	87.342800	101.693300	84.519000	92.672500	67.859300	164.376700	161.930200	184.672100	199.373300	198.569300	191.287700	176.126700	239.515700	207.661300	193.443000	187.244400	198.071200	210.132100	203.895400	236.916100	209.605600	217.513100	203.802900	215.109500	213.316700	207.050400	204.058600	208.402500	169.549600	180.058200	0.000000	180.392700	166.436400	192.113400	185.152000	0.000000	0.000000	0.000000	0.000000	0.000000	0.000000	0.000000	0.000000	0.000000
5924.000000	6.000000	1.000000	809.000000	2.837800	325.878700	0.000000	244.109000	239.291400	267.906300	251.796300	631.760300	599.147000	571.438500	699.600100	664.142100	575.161100	661.295900	736.988800	715.589400	530.742700	553.368200	640.202600	653.183600	680.946300	738.991200	709.483900	779.703100	763.334500	637.575200	679.528800	701.498500	530.673300	578.248500	582.698200	651.994600	619.379900	585.687500	554.216800	615.636700	518.051300	0.000000	0.000000	0.000000	0.000000	0.000000	0.000000	0.000000	0.000000	0.000000
1590.000000	6.000000	1.000000	887.000000	2.837900	1015.473600	1244.782200	1162.344700	1101.114300	1176.590800	1170.839800	2685.498000	2734.714800	2561.796900	3130.209000	2984.310500	2806.166000	2792.453100	3055.611300	3005.857400	2787.082000	2691.367200	2731.910200	3028.962900	2913.087900	3363.824200	3077.105500	3121.216800	3095.960900	3011.332000	2941.884800	3028.834000	2528.574200	2509.462900	2443.293000	2454.468800	2542.162100	2529.853500	2483.609400	2474.306600	2266.812500	0.000000	0.000000	0.000000	0.000000	0.000000	0.000000	0.000000	0.000000	0.000000
98.000000	6.000000	1.000000	819.000000	2.847700	6204.476600	6530.031300	5579.980500	5361.515600	6195.871100	5544.085900	12090.687500	10312.490200	10887.625000	13361.453100	13599.697300	11811.658200	12509.808600	12861.250000	12336.647500	10623.703100	11048.937500	11360.283200	13098.576200	12642.523400	15011.882800	12682.371100	13059.163100	13835.578100	12562.256800	12399.292000	12723.546900	10073.718800	9956.812500	10316.750000	9940.890600	9937.115200	9452.820300	9362.664100	8976.043900	9863.884800	62.769400	45.304700	42.758100	27.822200	0.000000	0.000000	0.000000	22.019800	27.618600
2788.000000	6.000000	1.000000	949.000000	2.853700	108.172100	132.659800	119.480700	130.158400	102.791000	127.099400	295.174600	318.443400	288.694800	362.751000	324.157500	298.112100	327.006300	342.565400	345.667000	275.758100	283.981200	279.852100	293.668700	333.948200	325.006300	314.615500	328.234900	321.967300	288.529500	320.462200	313.507100	237.195900	279.193600	266.211900	278.189900	264.296900	297.463900	234.045800	248.927200	254.612700	0.000000	0.000000	0.000000	0.000000	0.000000	0.000000	0.000000	0.000000	0.000000
1296.000000	6.000000	1.000000	871.000000	2.855400	0.000000	0.000000	105.484100	114.296600	114.512900	107.517600	288.368400	256.609900	251.087500	278.304400	251.462900	241.213700	229.191800	262.828600	287.811000	289.639600	261.979000	250.583500	255.247700	249.182900	274.009000	279.831100	270.137000	270.977300	228.071000	224.388300	234.979000	189.352200	204.857900	175.138300	190.976800	178.344400	213.104900	166.770900	180.440800	163.039300	0.000000	0.000000	0.000000	0.000000	25.591800	0.000000	0.000000	0.000000	0.000000
5593.000000	6.000000	1.000000	793.000000	2.855600	0.000000	0.000000	85.965300	108.842200	108.982300	105.364400	156.544600	135.477500	171.823100	210.414100	231.434600	181.820900	186.563200	201.725000	198.290800	144.347300	169.415300	181.728900	164.535600	165.374100	182.289200	183.010700	204.756300	159.916300	183.196900	179.273200	193.541700	174.037500	147.936200	178.394300	165.764900	146.982300	188.489900	152.883300	151.015400	170.797100	0.000000	0.000000	0.000000	0.000000	0.000000	0.000000	0.000000	0.000000	0.000000
1930.000000	6.000000	1.000000	903.000000	2.855700	71.907100	116.370500	95.970500	75.280100	94.836900	90.146000	183.647800	213.708000	233.699700	267.168500	208.685100	209.960200	229.834700	251.224100	244.412600	213.281000	209.113500	190.870000	218.280000	222.907700	279.028300	252.678700	243.023100	232.878100	238.875600	262.680700	221.346900	218.693800	212.054000	189.117700	204.752100	183.632300	202.016500	219.624300	178.538500	222.806500	0.000000	0.000000	0.000000	0.000000	0.000000	0.000000	0.000000	0.000000	0.000000
1453.000000	6.000000	1.000000	877.000000	2.856000	75.604400	83.469400	0.000000	59.335300	0.000000	57.939600	95.899800	81.235600	108.795000	125.726900	141.445800	0.000000	103.074100	149.468800	92.636100	100.627000	100.580300	71.191700	151.007700	137.969200	156.909200	150.004500	145.691300	154.069800	137.298300	150.649200	131.473400	106.555700	108.726200	144.943400	144.648300	91.521400	122.761800	107.314500	102.583100	109.258100	0.000000	0.000000	0.000000	0.000000	0.000000	0.000000	0.000000	0.000000	0.000000
4042.000000	6.000000	1.000000	1017.000000	2.856100	0.000000	40.004000	32.441800	56.260900	0.000000	0.000000	101.711100	99.588400	94.723800	96.439700	94.983200	100.817900	106.781800	90.012600	99.378900	91.804700	91.109000	110.613500	105.328900	89.588100	104.239000	96.876600	102.400400	120.088000	101.593400	120.690700	109.096400	87.132400	99.106200	96.096600	95.873500	53.783400	102.492500	74.265000	90.089000	86.020900	0.000000	0.000000	0.000000	0.000000	0.000000	0.000000	0.000000	0.000000	0.000000
3175.000000	6.000000	1.000000	971.000000	2.856700	30.168000	0.000000	37.140700	0.000000	0.000000	50.571400	59.146400	59.975100	40.686100	48.472000	88.897600	69.480200	75.701200	74.993600	70.441700	78.683600	0.000000	54.052600	74.848300	71.045000	74.512800	77.123400	66.933800	83.175400	79.150700	24.579900	70.489700	73.521200	65.873000	32.954500	61.137100	73.318400	66.271000	38.118900	42.047000	66.254300	6.518400	0.000000	0.000000	0.000000	0.000000	0.000000	0.000000	0.000000	0.000000
486.000000	6.000000	1.000000	836.000000	2.858000	190.145300	236.429100	198.714500	220.484500	193.405000	183.709500	544.938500	598.503400	551.962900	724.786100	595.039600	550.729000	571.356400	587.235400	563.752900	582.453100	468.561000	513.284200	583.637700	598.011200	615.489700	621.585400	601.746600	592.455600	548.011700	562.529800	531.793900	483.603300	493.834000	476.351600	470.654100	459.636200	445.232400	489.023200	469.023200	441.060800	0.000000	0.000000	0.000000	0.000000	0.000000	0.000000	0.000000	0.000000	0.000000
2220.000000	6.000000	1.000000	918.000000	2.858100	74.695200	129.234300	81.880500	84.628400	68.868700	48.862100	150.906600	138.327100	137.304000	220.067600	249.845600	219.781300	192.516600	156.476900	190.314100	129.706300	109.249100	128.643600	233.555300	238.428600	250.436400	237.975100	175.684200	187.125200	168.285900	154.815200	152.605200	220.798600	192.227400	141.470200	169.245100	102.043700	137.160000	127.428800	142.558200	136.835200	5.534400	0.000000	0.000000	0.000000	0.000000	0.000000	0.000000	0.000000	0.000000
3513.000000	6.000000	1.000000	986.000000	2.858100	36.653400	27.066300	23.648900	25.011900	14.710000	0.000000	0.000000	63.865900	23.908500	67.011700	64.946800	77.660800	62.188400	0.000000	58.088200	0.000000	48.905600	0.000000	82.262300	86.517600	81.694700	76.024500	29.672700	33.645900	53.421400	37.561000	39.922400	76.343800	62.492400	47.867600	52.847000	38.812700	17.411000	0.000000	61.312100	0.000000	0.000000	0.000000	0.000000	0.000000	0.000000	0.000000	0.000000	0.000000	0.000000
2402.000000	6.000000	1.000000	929.000000	2.858700	20.882600	0.000000	0.000000	42.592500	29.297900	28.115300	53.189100	61.079300	41.823900	58.220700	76.720300	54.156800	60.996600	0.000000	64.414000	37.250400	40.984400	41.862100	51.215100	75.512500	79.880100	85.105300	67.044100	0.000000	65.219900	68.938300	56.959700	55.834700	45.645500	55.414100	40.819500	78.644300	48.056900	54.098900	31.126500	49.551200	0.000000	0.000000	0.000000	0.000000	0.000000	0.000000	0.000000	0.000000	0.000000
4084.000000	6.000000	1.000000	1023.000000	2.858700	0.000000	29.731800	53.970800	39.880000	41.375200	44.493100	92.795200	82.863100	65.589800	104.963800	79.393200	71.827500	119.370400	96.998500	115.450400	90.737200	62.103100	74.453900	67.735400	61.735700	95.672000	97.081100	105.157100	87.180800	80.303300	81.035900	73.268500	77.015400	72.181100	69.254500	83.181400	67.650700	83.525400	70.104400	72.139300	71.825400	0.000000	0.000000	0.000000	0.000000	0.000000	0.000000	0.000000	2.483300	0.000000
417.000000	6.000000	1.000000	61.000000	2.859100	17.362300	0.000000	0.000000	0.000000	0.000000	0.000000	54.743900	56.366600	35.378700	69.832300	84.972700	87.994100	59.888400	79.915000	96.419500	56.705800	0.000000	28.747500	74.018100	102.049200	86.122600	86.943100	125.122700	70.450100	64.593500	0.000000	63.251800	58.025200	0.000000	30.574600	36.271000	64.704700	51.072300	32.427400	28.331400	66.043200	0.000000	0.000000	0.000000	0.000000	0.000000	0.000000	0.000000	0.000000	0.000000
2415.000000	6.000000	1.000000	927.000000	2.859500	42.216300	38.081400	31.292400	39.172800	21.418700	38.001600	53.287000	62.459100	68.106200	120.222900	102.602500	108.365600	115.116500	91.037200	101.100200	97.863800	70.198700	91.662800	84.708200	102.367900	99.333100	107.398300	76.938100	105.388200	91.943700	103.085300	83.069300	95.277900	81.231600	73.612500	85.143500	86.803900	76.870200	86.956700	63.985400	74.213100	0.000000	0.000000	11.281700	0.000000	0.000000	0.000000	0.000000	0.000000	0.000000
2212.000000	6.000000	1.000000	919.000000	2.861500	115.870200	139.060900	130.507200	141.487200	92.600400	113.968800	204.776400	219.692700	239.147100	344.592500	385.813700	330.086200	276.904500	264.645300	259.862500	214.023400	206.317700	202.866700	337.909200	343.884500	346.655300	283.784700	282.783900	263.477300	251.962000	227.433500	258.461900	267.809600	304.953600	236.781100	268.703900	190.980500	185.241600	217.673700	187.860800	227.249300	0.000000	0.000000	0.000000	0.000000	0.000000	0.000000	0.000000	0.000000	0.000000
3511.000000	6.000000	1.000000	987.000000	2.864100	0.000000	49.503400	0.000000	0.000000	47.125700	25.411400	50.557900	62.476900	57.698900	114.274700	100.983500	82.186000	66.584600	80.596300	89.437100	72.022400	81.331500	56.174200	93.067700	103.780000	95.048800	90.851300	70.109300	76.328800	54.846900	70.560400	53.713700	89.363800	99.911100	51.904800	75.551700	37.209400	59.450700	72.230700	62.422400	35.543300	0.000000	0.000000	0.000000	0.000000	0.000000	0.000000	0.000000	0.000000	0.000000
2883.000000	6.000000	1.000000	955.000000	2.874300	131.952500	198.940600	190.889500	185.112700	183.407200	165.123200	419.923800	415.183100	399.621100	498.929900	439.454800	437.299300	490.453900	479.520800	503.409700	412.529500	422.086900	407.736100	440.526900	438.433100	485.806400	470.555200	487.152300	512.895000	441.631600	480.690700	431.136700	403.025400	392.773200	371.020500	402.376500	439.869600	414.111600	397.535600	407.186500	325.394500	71.075600	0.000000	0.000000	55.565900	67.861400	0.000000	0.000000	0.000000	0.000000
100.000000	6.000000	1.000000	819.000000	3.108000	146.914700	185.486500	0.000000	0.000000	0.000000	116.086300	650.492700	626.047900	654.882300	0.000000	0.000000	0.000000	229.717100	0.000000	370.318900	433.197000	265.777500	239.787800	488.314000	513.460000	492.480500	300.910500	353.262000	316.530500	260.605200	256.980000	291.221600	247.090600	145.145800	166.361000	211.138400	341.503400	374.211900	0.000000	217.305700	300.802500	0.000000	0.000000	0.000000	0.000000	0.000000	0.000000	0.000000	0.000000	0.000000
1166.000000	6.000000	1.000000	863.000000	3.268300	0.000000	4.713200	21.249800	0.000000	0.000000	8.979100	151.029700	128.603100	129.652200	77.258900	76.063400	80.635600	80.930400	83.698900	100.522400	60.824300	55.094900	0.000000	69.489200	87.726700	103.991300	79.642400	98.466200	70.142100	90.423500	98.240200	82.722300	60.371900	68.285800	69.288000	60.584100	69.560400	88.891800	74.374100	62.216900	64.291100	0.000000	0.000000	0.000000	0.000000	0.000000	0.000000	0.000000	0.000000	0.000000
773.000000	6.000000	1.000000	847.000000	3.275500	1159.133800	1701.263700	1404.191400	1403.439500	1206.758800	1185.288100	4172.312500	3997.433600	4295.832000	4588.750000	4428.164100	4002.293000	4084.298800	4153.945300	4068.712900	3602.332000	3507.347700	3317.496100	5710.769500	5647.128900	5986.824200	5720.988300	6170.515600	5505.281300	6132.589800	5488.082000	6057.433600	4115.964800	4062.951200	3211.226600	3235.535200	3502.683600	3514.093800	3451.554700	3111.269500	3302.656300	0.000000	0.000000	0.000000	6.547700	5.931400	0.000000	2.874000	0.000000	0.000000
2112.000000	6.000000	1.000000	915.000000	3.275800	191.194500	230.457800	227.722800	205.526200	185.119000	177.480300	607.436500	618.607400	657.775900	682.635300	607.579100	603.829100	601.443800	659.001500	595.923300	539.237300	516.044400	469.472400	833.048800	772.500000	858.034200	812.523900	892.365200	769.993200	919.411600	895.450700	861.396500	535.259800	572.107900	481.333500	447.888900	450.221900	552.323200	501.305200	517.811500	421.693800	0.000000	0.000000	0.000000	0.000000	0.000000	0.000000	0.000000	0.000000	0.000000
3320.000000	6.000000	1.000000	977.000000	3.275900	19.614000	27.324500	0.000000	19.353900	4.990500	22.348500	55.331000	42.806500	51.306800	55.705600	54.238900	60.925900	62.158400	65.439500	54.373500	32.089100	33.971500	18.042700	96.911900	39.647600	81.026700	74.420000	74.550400	64.374400	50.165800	70.718600	80.471100	55.282100	30.840900	0.000000	17.858600	52.257400	39.295300	39.232400	18.205500	35.088400	0.000000	0.000000	0.000000	0.000000	0.000000	0.000000	0.000000	0.000000	0.000000
2449.000000	6.000000	1.000000	931.000000	3.277500	22.864600	0.000000	0.000000	0.000000	22.406400	9.636400	0.000000	51.093500	58.811000	58.297700	66.062700	71.073300	76.623000	50.673600	46.125500	49.720800	30.174500	42.582000	81.198100	88.816900	72.813200	78.657200	94.398400	82.169300	71.751600	58.168200	65.145400	54.351700	64.121900	39.978400	49.222000	52.166900	57.427300	47.467800	47.738000	37.714800	0.000000	0.000000	0.000000	0.000000	0.000000	0.000000	0.000000	0.000000	0.000000
3469.000000	6.000000	1.000000	983.000000	3.278200	33.324700	29.866400	33.425700	39.396600	52.256000	42.169800	155.568100	121.456900	99.698700	121.051900	128.617300	128.492600	113.167600	113.448600	115.705200	123.076500	97.295300	97.204700	137.483400	128.912700	138.823200	166.743800	144.695600	130.913100	159.317400	161.329600	145.050400	97.612400	101.638100	84.077100	81.978300	99.350900	85.781700	85.668200	86.551000	56.660400	0.000000	0.000000	0.000000	0.000000	0.000000	0.000000	0.000000	0.000000	0.000000
1160.000000	6.000000	1.000000	864.000000	3.282900	0.000000	10.008600	53.045000	0.000000	21.813300	16.030400	149.314100	114.332300	110.009900	143.730000	134.377100	99.309800	116.100300	114.930200	89.629300	87.079300	67.517800	75.387400	140.728400	142.915000	170.897100	161.379400	171.560700	155.203400	147.747900	155.195900	150.196700	120.660600	118.460400	100.322600	101.179500	95.869400	85.729200	95.317100	91.689600	73.282400	0.000000	0.000000	0.000000	0.000000	0.000000	0.000000	0.000000	0.000000	0.000000
2797.000000	6.000000	1.000000	947.000000	3.290200	16.265400	0.000000	12.491800	18.190700	0.000000	0.000000	18.766500	21.552000	33.365900	35.998200	61.988600	33.401200	19.338100	40.262500	35.178700	10.099500	0.000000	0.000000	65.037800	61.623000	59.338100	52.796800	57.587200	41.730000	39.262900	31.883900	52.974600	50.625600	34.823600	25.252600	38.231400	16.098600	25.985800	0.000000	30.682000	0.000000	0.000000	6.676300	0.000000	0.000000	0.000000	0.000000	0.000000	0.000000	0.000000
3124.000000	6.000000	1.000000	968.000000	3.502000	60.812400	0.000000	0.000000	46.378800	47.463500	21.784600	218.215800	195.784800	204.163000	141.241000	148.316500	156.854200	147.980200	131.753300	151.565600	140.733600	95.929300	152.454600	184.472000	214.137300	229.993700	237.080300	229.066200	228.177900	212.116300	222.172100	172.779400	95.147200	97.771500	74.154700	67.921600	104.034900	96.231100	78.638500	77.459000	70.357400	0.000000	0.000000	0.000000	0.000000	0.000000	0.000000	0.000000	0.000000	0.000000
404.000000	7.000000	1.000000	447.000000	0.858900	46.520000	59.825100	66.629000	58.927800	71.469400	70.622600	71.369300	58.063600	62.570500	70.385500	65.165500	52.682000	47.574600	73.977400	93.508400	55.042000	46.289200	62.092700	135.943700	126.381000	0.000000	0.000000	70.467700	64.468900	128.567600	121.696400	149.212600	0.000000	0.000000	54.983200	42.391200	48.324700	49.468800	48.385200	40.289800	49.518500	27.463600	0.000000	25.643300	29.214800	27.167000	16.007500	27.207600	0.000000	23.183500
4202.000000	7.000000	1.000000	726.000000	1.939900	0.000000	0.000000	0.000000	0.000000	0.000000	0.000000	211.075800	152.545500	173.338100	67.645300	129.645400	0.000000	63.909100	137.206300	93.180500	90.185200	101.200400	69.242900	98.536300	94.499900	50.541600	76.364900	63.093900	86.893900	118.593800	90.686800	68.957200	112.890000	77.308300	47.009700	63.941100	97.928200	54.071400	76.755700	0.000000	83.002700	0.000000	0.000000	0.000000	0.000000	0.000000	0.000000	0.000000	0.000000	0.000000
2702.000000	7.000000	1.000000	941.000000	2.240400	110.169200	0.000000	42.205900	70.026100	79.988000	62.211100	509.690200	527.668500	500.019800	247.463400	233.170900	221.163900	245.059400	263.200900	232.728500	253.242700	216.350600	222.738000	231.765600	256.483600	249.393900	180.879600	215.028900	199.375600	198.415500	220.837800	204.294700	151.434000	135.444200	144.411500	159.296900	213.008400	209.583400	194.136000	194.444500	199.612300	0.000000	0.000000	0.000000	0.000000	0.000000	0.000000	0.000000	0.000000	0.000000
102.000000	7.000000	1.000000	819.000000	2.247800	0.000000	47.742300	0.000000	38.053200	26.374600	35.305700	155.750100	117.280900	150.801400	69.838000	56.666600	45.887800	75.136800	64.975000	75.127000	92.343900	67.368000	81.670300	52.979700	52.953200	64.003900	54.459800	71.692700	0.000000	69.666400	58.606500	53.944200	49.184300	40.593400	67.521600	58.679000	84.116500	70.576000	63.384300	71.550000	69.385100	0.000000	0.000000	0.000000	0.000000	0.000000	0.000000	0.000000	0.000000	0.000000
4676.000000	7.000000	1.000000	751.000000	2.248400	192.486700	243.282300	152.022800	143.394200	191.126700	163.480800	1197.732400	1107.774400	1184.349600	432.887900	426.832000	453.824000	474.463900	484.113800	494.075200	526.922400	554.650900	567.582500	424.795200	460.652300	374.629600	344.396500	417.143600	456.378200	386.141100	360.107400	404.251200	361.305900	330.028300	347.075200	379.622800	466.788600	422.368700	461.085000	441.682400	466.181600	0.000000	0.000000	0.000000	0.000000	0.000000	0.000000	0.000000	0.000000	0.000000
5887.000000	7.000000	1.000000	805.000000	2.426600	0.000000	78.020000	0.000000	0.000000	50.127700	57.479400	123.096200	121.801300	99.071300	98.974200	118.955300	71.585900	87.020800	90.505100	103.403600	103.540700	99.777200	89.323600	0.000000	88.917500	105.352200	72.483900	85.991300	0.000000	0.000000	102.648500	128.191700	62.205100	90.446500	87.540000	109.618300	79.029400	84.116300	80.425400	113.897600	104.569300	0.000000	0.000000	0.000000	0.000000	22.255900	0.000000	0.000000	0.000000	0.000000
536.000000	7.000000	1.000000	837.000000	2.534100	282.005900	335.909000	245.101800	272.213000	274.541300	0.000000	506.074100	1004.990200	1034.719700	0.000000	789.589800	278.592200	757.037100	743.303300	357.449200	841.719200	793.882400	825.916500	0.000000	339.723700	623.430200	696.270000	711.812600	609.722400	362.464200	773.888200	398.564300	585.720200	533.106000	560.411100	598.775400	551.357400	595.629900	677.862800	608.147500	634.772000	0.000000	0.000000	0.000000	0.000000	0.000000	0.000000	0.000000	0.000000	0.000000
1783.000000	7.000000	1.000000	898.000000	2.547100	37.598800	0.000000	0.000000	0.000000	32.841000	35.354600	175.673200	170.357800	149.545000	89.029800	105.687700	90.739900	89.599500	98.049900	94.239300	124.010300	117.845000	0.000000	103.562700	0.000000	97.913000	88.394800	126.381100	112.116500	109.275800	103.713000	108.838200	77.139900	65.841600	106.802600	81.877100	98.670300	94.823500	83.124900	76.936800	101.317100	0.000000	0.000000	0.000000	0.000000	0.000000	0.000000	0.000000	0.000000	0.000000
5263.000000	7.000000	1.000000	779.000000	2.701400	121.930400	168.346800	117.450900	107.370600	112.324000	107.294600	746.411600	692.297400	699.488800	276.008500	251.614400	290.186300	322.862800	289.652300	262.090800	277.147500	273.500700	281.886700	319.650400	299.374000	314.268300	272.585400	306.412600	323.019300	261.399700	275.975100	267.785600	247.592500	217.523100	239.673000	216.490400	245.956800	245.188500	287.891800	249.529800	261.473100	0.000000	0.000000	0.000000	0.000000	0.000000	0.000000	0.000000	0.000000	0.000000
537.000000	7.000000	1.000000	837.000000	2.760800	0.000000	807.211900	581.704600	611.027800	174.130000	572.658700	2013.608400	2024.905300	1909.591800	1643.682600	1680.625000	1563.707000	1614.709000	1652.561400	1606.368000	1578.937500	1637.213900	1521.340800	1308.305700	1262.353500	1134.374000	1166.862300	1315.090800	1337.770500	839.428500	1207.510700	519.590500	914.949700	942.459000	923.032700	964.039600	940.922400	954.093300	773.623700	997.450200	906.413100	0.000000	0.000000	0.000000	82.394100	0.000000	0.000000	0.000000	0.000000	0.000000
3130.000000	7.000000	1.000000	967.000000	2.859200	47.581600	74.091400	59.174200	31.327600	24.889200	18.958800	67.889600	67.079700	76.864000	174.270900	204.126800	107.824200	92.526400	53.780000	60.410000	92.716400	86.631000	0.000000	163.849100	169.527800	82.512800	58.429600	39.194200	34.617900	56.159600	56.909700	61.994200	142.147200	143.852900	52.715800	60.763800	39.387100	36.482100	56.970300	39.565500	68.783800	0.000000	0.000000	0.000000	0.000000	0.000000	0.000000	0.000000	0.000000	0.000000
2651.000000	7.000000	1.000000	939.000000	2.865900	37.776800	45.001900	22.574500	31.498600	35.607200	0.000000	62.451600	71.098000	66.314800	62.521800	65.723800	61.185100	59.029700	70.378800	71.744900	0.000000	45.341600	51.122500	51.659100	60.531000	59.098300	39.553300	64.726600	72.879900	51.039300	72.673100	72.236100	50.895000	49.358800	60.563400	72.934500	67.629600	51.680100	53.259400	65.572900	62.270600	0.000000	0.000000	13.320600	0.000000	0.000000	0.000000	10.003400	0.000000	0.000000
4369.000000	7.000000	1.000000	1042.000000	3.064100	250.757000	398.025600	378.890900	386.250000	306.430900	302.148700	1024.725600	1001.193400	1039.106400	651.873000	583.203600	646.719700	616.041500	602.802700	544.015100	688.919400	683.005900	697.653300	431.604000	452.857200	575.002900	494.360800	559.898400	542.391100	461.327600	445.578900	469.056900	616.736800	589.909700	521.965800	484.997600	580.663100	628.489300	599.123000	564.786600	607.987300	0.000000	0.000000	0.000000	0.000000	0.000000	0.000000	0.000000	4.485900	0.000000
5240.000000	7.000000	1.000000	1110.000000	3.066300	33.170600	50.600200	57.139500	59.742700	56.132400	32.901000	142.921000	130.575400	143.176600	104.102400	94.509500	112.021500	87.603100	102.498000	89.650600	94.925500	99.187400	103.699500	55.800100	48.176700	80.225400	95.060100	83.568200	72.751300	84.973800	80.395700	77.459300	77.685900	95.686300	88.389200	79.057100	74.879500	113.721900	115.880600	86.176700	97.181600	0.000000	7.434300	0.000000	0.000000	0.000000	0.000000	0.000000	0.000000	0.000000
1213.000000	7.000000	1.000000	865.000000	3.130800	162.057500	196.780500	143.123000	128.014800	151.986600	111.131200	536.038100	556.610800	570.412100	0.000000	362.240500	0.000000	0.000000	0.000000	399.639600	346.720500	353.676300	334.519300	380.156300	0.000000	365.394500	362.481000	422.928000	398.136000	330.828100	328.491900	325.759500	224.579000	249.826300	0.000000	219.261100	0.000000	228.236800	213.331200	206.972700	0.000000	0.000000	0.000000	0.000000	0.000000	0.000000	0.000000	0.000000	10.074600	0.000000
2267.000000	7.000000	1.000000	919.000000	3.151400	299.235100	401.595000	335.380900	330.583500	290.034200	292.721400	755.473600	683.719200	734.887700	556.644000	548.486300	559.663100	635.928200	535.806200	534.450700	675.768100	671.492200	667.631800	326.227100	332.211700	385.196500	386.916700	450.274900	446.426800	356.731000	364.089100	352.675000	443.020300	432.994600	393.689200	410.516400	420.869900	421.370100	494.760500	506.352100	514.001500	59.501600	60.383900	0.000000	57.217400	0.000000	0.000000	0.000000	0.000000	46.656200
865.000000	7.000000	1.000000	851.000000	3.152200	1451.893600	2102.613300	2243.865200	2073.095700	2061.291000	1933.731400	4951.273400	4653.589800	4912.101600	4017.943400	3782.267600	4089.105500	4122.949200	3687.173800	3757.181600	4704.144500	4817.957000	4509.675800	1952.251000	1974.335000	2450.824200	2380.271500	2879.912100	2763.242200	2284.691400	2297.691400	2302.652300	2877.447300	2864.025400	2663.103500	2716.386700	2798.513700	2766.117200	3325.539100	3210.459000	3314.025400	29.643700	18.641900	0.000000	15.239100	0.000000	15.280800	0.000000	0.000000	15.508300
2606.000000	7.000000	1.000000	935.000000	3.155700	53.083500	38.323300	44.011200	0.000000	0.000000	34.175900	145.393200	117.874700	116.120800	93.769000	74.388600	81.158600	100.555700	124.730100	91.831500	93.972900	77.132300	103.110000	0.000000	86.459900	80.072500	54.035400	68.826100	67.880200	46.871200	63.054000	0.000000	46.315600	63.786300	59.489900	54.725900	81.839400	64.729600	67.889000	58.639300	55.264300	0.000000	7.873700	0.000000	8.553800	0.000000	0.000000	0.000000	0.000000	0.000000
5883.000000	7.000000	1.000000	805.000000	3.156300	0.000000	107.394500	0.000000	67.408600	0.000000	107.943500	167.724100	175.130900	196.068400	140.184200	154.663800	151.579800	162.484100	152.955800	143.934900	170.007600	162.896500	173.846100	96.963200	120.813000	112.369400	135.763500	0.000000	152.124800	98.416900	70.889000	0.000000	137.463700	138.979400	0.000000	145.037000	148.390900	134.543300	125.074300	162.136800	151.590800	0.000000	0.000000	0.000000	0.000000	0.000000	0.000000	51.636800	0.000000	0.000000
629.000000	7.000000	1.000000	841.000000	3.157800	87.435200	116.816300	73.657800	84.662700	77.096100	78.465000	195.624100	197.185900	171.945200	144.516000	137.339700	145.846200	160.457600	169.417000	121.843300	178.346300	190.648900	167.340800	108.952800	115.425700	136.358900	112.276700	153.935200	133.882700	92.126300	91.944300	97.879500	108.976800	89.471100	74.076600	106.113000	96.389200	109.617200	109.277300	111.163800	112.359700	0.000000	0.000000	0.000000	0.000000	38.754700	0.000000	20.759000	0.000000	0.000000
3509.000000	7.000000	1.000000	987.000000	3.158600	49.557700	61.046800	54.607200	61.804200	61.889700	55.655700	126.895400	123.701700	132.870200	113.378300	86.135600	107.373000	83.296100	97.254500	115.477200	124.810400	116.780600	131.382400	82.815400	51.017900	87.186200	78.778100	80.003600	80.269600	55.577700	48.574200	66.310600	80.126300	89.092200	68.321600	63.079500	70.095600	86.668000	88.141200	70.072100	96.664500	0.000000	19.438600	0.000000	0.000000	0.000000	0.000000	0.000000	0.000000	0.000000
1500.000000	7.000000	1.000000	880.000000	3.576800	292.265600	478.976800	507.818600	486.333000	325.930700	340.379900	904.758300	853.755900	818.315400	742.213400	691.747600	764.885300	698.911600	634.102500	649.233900	597.162600	577.739700	585.259800	564.610800	574.211400	757.814500	648.403300	800.430200	728.549800	515.920900	532.602100	518.476600	661.833500	636.919400	508.459000	544.141100	609.168500	594.163600	476.747800	471.539600	468.084700	0.000000	0.000000	0.000000	0.000000	0.000000	0.000000	0.000000	22.334400	0.000000
2792.000000	7.000000	1.000000	947.000000	3.581500	44.017900	61.552800	71.545900	84.826800	74.625700	54.546200	107.244800	138.787700	119.473300	105.671000	73.994300	105.644000	101.376600	96.829400	115.166100	87.382900	108.787000	92.169700	69.226600	93.832300	99.490100	90.661100	117.493500	139.464200	68.358900	51.534200	65.356800	101.007700	86.720800	62.592500	69.930300	86.488800	100.621100	50.565300	92.797800	84.494600	0.000000	0.000000	0.000000	0.000000	0.000000	0.000000	0.000000	0.000000	0.000000
596.000000	7.000000	1.000000	457.000000	3.582500	42.824900	73.986300	67.069500	47.309400	0.000000	54.158500	47.578000	0.000000	42.780100	73.858900	71.636600	47.043600	65.225800	73.291000	66.677300	55.841100	56.200300	61.319400	55.069800	54.539600	61.998000	62.548200	60.524500	60.316700	47.706000	49.978600	57.002600	55.536900	44.281600	54.018900	0.000000	37.858900	46.212600	46.644600	0.000000	0.000000	0.000000	43.337800	0.000000	0.000000	25.104600	0.000000	40.255600	35.137700	46.190600
2594.000000	7.000000	1.000000	937.000000	3.586400	0.000000	0.000000	21.444700	14.110300	21.609300	19.164100	83.412700	99.243100	83.502400	45.821700	41.473800	50.852000	56.645000	46.962600	48.974900	61.957600	57.453400	61.552900	31.877100	0.000000	26.659100	0.000000	41.931400	54.196600	46.004600	34.009600	56.143700	0.000000	0.000000	0.000000	20.220500	35.577600	29.651700	18.302000	28.280700	25.547500	0.000000	0.000000	0.000000	0.000000	0.000000	0.000000	0.000000	0.000000	0.000000
531.000000	7.000000	1.000000	837.000000	4.279300	787.820300	1138.025400	1009.020000	971.834000	791.875500	756.560500	3296.074200	3413.113300	3034.378900	2577.699200	2623.275400	2845.755900	2748.988300	2716.798800	2562.791000	3340.793000	3321.904300	3600.541000	1687.605500	1773.617200	2197.941400	2089.316400	3087.025400	3005.115200	1610.921900	1518.470700	1497.764600	741.861300	662.162100	843.529800	811.421400	1459.755900	1484.645500	941.902300	1018.882300	951.991700	11.893100	6.084900	0.000000	0.000000	0.000000	11.806000	0.000000	7.426900	0.000000
1972.000000	7.000000	1.000000	905.000000	4.288600	122.010300	212.518400	207.534500	160.396200	142.489500	142.799000	648.530300	601.275400	529.493200	445.624500	491.422600	531.132300	493.866500	513.658700	480.485100	617.834500	607.076200	662.397500	280.682600	312.663100	373.945600	366.171400	540.050300	561.963900	315.164300	264.741200	282.514400	163.001500	140.465600	164.106300	155.356400	273.625000	268.911100	177.749800	204.932700	161.926900	0.000000	0.000000	0.000000	0.000000	0.000000	0.000000	0.000000	0.000000	0.000000
1210.000000	7.000000	1.000000	866.000000	4.707100	136.836100	184.525300	243.037200	219.094400	223.000400	175.570200	1101.672900	1078.229500	1055.419900	555.893600	516.897500	575.165500	549.171400	521.473600	551.813000	1384.949200	1388.716800	1439.488300	383.079600	435.694300	546.896000	436.438000	762.550800	774.604000	612.796900	643.525400	603.333500	140.675500	139.232900	224.917800	211.914100	377.566900	360.080800	359.404300	372.819100	378.609600	0.000000	0.000000	0.000000	0.000000	0.000000	15.745400	5.325800	0.000000	0.000000
2512.000000	8.000000	1.000000	613.000000	0.588800	0.000000	22.232900	0.000000	0.000000	0.000000	35.222200	59.816000	45.587400	49.833500	150.417100	143.989500	161.054600	121.590000	138.625900	142.692300	150.331100	145.477300	151.330000	84.441300	0.000000	103.341100	78.153200	111.582000	116.409100	119.873700	132.528400	91.699800	92.305200	0.000000	94.492200	74.075600	85.751200	81.053100	80.174500	83.559300	82.601700	0.000000	0.000000	0.000000	17.314500	21.560900	0.000000	0.000000	0.000000	0.000000
1939.000000	8.000000	1.000000	545.000000	0.594000	59.665200	84.599900	57.783500	72.576200	92.946500	94.645700	327.119900	329.691200	320.273400	1334.461900	1327.204100	1241.459000	1249.531300	1336.035200	1299.047900	1275.415000	1277.865200	1296.854500	806.573700	809.708000	923.607400	893.732400	951.492700	961.813500	929.033700	962.542500	928.082500	588.281300	528.510300	708.999500	652.752900	669.408200	657.308100	614.521000	620.257800	628.691900	0.000000	0.000000	0.000000	0.000000	0.000000	0.000000	0.000000	0.000000	0.000000
3920.000000	8.000000	1.000000	281.000000	0.823000	0.000000	0.000000	0.000000	0.000000	0.000000	0.000000	0.000000	0.000000	0.000000	188.293800	188.854900	163.993900	188.706100	209.834500	214.679700	164.001100	187.517500	219.775900	44.931900	57.279100	0.000000	62.615100	72.479200	52.467100	56.656300	79.540900	62.900700	108.765800	81.328900	81.840600	74.684300	108.108900	82.153500	86.536800	102.525400	76.756500	0.000000	0.000000	0.000000	0.000000	0.000000	0.000000	0.000000	0.000000	0.000000
3594.000000	8.000000	1.000000	263.000000	1.321900	0.000000	0.000000	0.000000	0.000000	0.000000	0.000000	13.863400	0.000000	0.000000	65.922400	67.904300	77.785400	66.496900	84.622400	68.265700	56.251800	65.770000	64.888500	0.000000	62.319900	0.000000	48.962600	51.094200	40.734000	46.858100	0.000000	0.000000	39.909100	40.274100	38.995800	40.273600	43.530300	26.965600	0.000000	0.000000	0.000000	0.000000	0.000000	0.000000	0.000000	0.000000	0.000000	0.000000	0.000000	0.000000
2095.000000	8.000000	1.000000	557.000000	1.328700	0.000000	0.000000	0.000000	0.000000	0.000000	0.000000	0.000000	0.000000	0.000000	22.404900	39.491800	37.725200	35.040600	55.879600	73.111300	31.180300	20.475500	29.494900	35.785100	31.927500	6.972200	15.155400	20.647100	0.000000	0.000000	9.213900	0.000000	16.729400	0.000000	20.499200	19.720700	32.493100	24.807300	27.808900	22.007100	17.402100	0.000000	0.000000	0.000000	0.000000	0.000000	0.000000	0.000000	0.000000	0.000000
4401.000000	8.000000	1.000000	309.000000	1.331800	43.933400	0.000000	64.272600	41.638500	45.414000	0.000000	74.709000	77.401400	91.372700	877.319800	812.187000	754.650900	795.802200	960.143600	913.488800	811.538600	899.456500	801.136700	497.969200	509.491200	496.764900	468.862100	537.777300	540.378900	533.091800	556.636200	554.690900	410.994900	407.682400	478.088900	463.323700	488.882100	468.991000	430.839400	393.207500	393.658200	0.000000	155.768200	34.609500	191.757000	0.000000	239.844600	0.000000	0.000000	34.921300
3078.000000	8.000000	1.000000	963.000000	1.389800	0.000000	0.000000	11.433300	0.000000	16.167300	0.000000	48.351100	0.000000	71.037000	94.395900	88.023800	111.218800	96.224400	92.943200	96.516400	82.872700	83.745100	101.213500	42.430500	51.398900	39.084400	0.000000	48.421400	50.552200	52.971300	48.291600	0.000000	26.621600	0.000000	0.000000	52.398200	51.598600	28.355500	32.297100	44.651900	42.987500	0.000000	0.000000	0.000000	0.000000	0.000000	0.000000	0.000000	0.000000	0.000000
4462.000000	8.000000	1.000000	309.000000	1.855300	0.000000	24.626500	0.000000	0.000000	0.000000	0.000000	77.846700	83.158100	69.092800	117.422400	101.133400	104.005800	97.655900	115.101400	125.515500	106.516700	127.749700	100.023200	90.100200	85.129800	72.737500	71.795400	107.319600	123.716900	65.647900	0.000000	76.977100	0.000000	49.944600	0.000000	0.000000	0.000000	0.000000	0.000000	0.000000	43.226100	0.000000	0.000000	0.000000	0.000000	0.000000	0.000000	0.000000	0.000000	0.000000
2933.000000	8.000000	1.000000	957.000000	1.890300	0.000000	0.000000	0.000000	54.492900	0.000000	54.406200	0.000000	490.098100	0.000000	308.636700	272.529500	303.221400	282.797100	0.000000	275.822000	327.356900	0.000000	313.442400	0.000000	0.000000	142.762700	165.897600	0.000000	203.248300	166.096300	196.852300	186.854400	147.529800	137.919300	193.764000	178.882300	286.977300	0.000000	217.581300	207.253900	60.917800	0.000000	0.000000	0.000000	0.000000	0.000000	0.000000	0.000000	0.000000	0.000000
4374.000000	8.000000	1.000000	1042.000000	2.282500	0.000000	27.957300	23.685500	21.080400	8.559600	0.000000	75.021100	80.418800	78.913900	185.749400	173.340500	136.427500	152.698000	177.965900	164.588400	122.148000	125.763300	97.202300	78.997100	87.232500	114.627300	71.887100	101.830600	86.856300	70.809400	0.000000	76.310200	74.037900	65.853100	82.802800	65.962000	55.233500	57.010200	48.899700	0.000000	0.000000	0.000000	9.879400	0.000000	0.000000	0.000000	0.000000	0.000000	0.000000	0.000000
4185.000000	8.000000	1.000000	1028.000000	2.601100	0.000000	0.000000	0.000000	85.310900	0.000000	0.000000	549.626500	534.919400	0.000000	598.422900	613.673800	523.981900	540.529300	569.514200	582.419900	530.305200	0.000000	514.579100	0.000000	0.000000	357.241900	0.000000	392.608900	370.347900	355.260500	330.841600	356.310100	0.000000	188.809900	0.000000	199.445300	243.799400	214.004000	206.389000	0.000000	0.000000	0.000000	0.000000	0.000000	0.000000	0.000000	0.000000	0.000000	0.000000	0.000000
3468.000000	8.000000	1.000000	983.000000	2.799200	0.000000	0.000000	31.761500	25.499800	34.932900	26.115800	0.000000	106.830600	113.639400	131.021000	131.113200	165.219800	190.648100	123.180800	142.190700	163.793500	175.663200	91.462800	60.085100	62.239100	74.008400	84.141500	125.130500	109.374100	85.470800	80.130700	82.914000	52.185000	0.000000	62.342800	63.495900	0.000000	84.114900	60.194800	62.381500	54.970800	0.000000	0.000000	0.000000	0.000000	10.187900	12.498700	0.000000	0.000000	0.000000
4180.000000	8.000000	1.000000	1028.000000	4.216400	137.603600	212.880400	190.120500	160.519500	183.704600	153.335900	962.797900	921.913600	929.292000	627.873000	545.674300	638.033200	607.894000	614.090300	633.659200	1216.019500	1226.218800	1197.364300	366.814900	359.232400	365.862300	375.728800	666.170900	642.173800	418.201900	380.092500	383.938200	128.787700	142.521900	180.924000	186.185300	390.709700	382.035900	362.139900	344.788800	336.776600	0.000000	0.000000	6.902300	0.000000	0.000000	0.000000	0.000000	0.000000	16.588200
5099.000000	8.000000	1.000000	1096.000000	4.223100	41.163400	34.985800	39.169000	32.513600	41.294000	31.619800	163.871500	162.340700	150.141100	113.010800	108.137600	116.624400	113.955000	109.674800	118.833700	223.952400	199.858300	218.117300	66.189100	63.451100	76.149900	69.982700	130.451900	123.571600	68.818100	68.027400	83.996500	27.894700	0.000000	0.000000	29.966600	66.819200	83.585800	51.891900	67.061500	56.005900	0.000000	0.000000	0.000000	0.000000	0.000000	0.000000	0.000000	0.000000	0.000000
3222.000000	8.000000	1.000000	973.000000	4.292900	27.608700	39.662700	37.016800	0.000000	28.427200	27.284900	147.430200	129.523700	102.736300	121.702900	106.576700	107.669800	113.270100	60.747400	86.790700	160.385500	117.301500	158.053000	66.788600	83.444300	105.217500	65.617200	119.621000	131.837200	92.954000	68.211600	75.346900	38.720200	0.000000	0.000000	11.297300	46.519300	57.165700	0.000000	55.784800	0.000000	0.000000	0.000000	0.000000	0.000000	5.387400	13.069400	0.000000	2.885200	0.000000
240.000000	8.000000	1.000000	827.000000	4.306400	40.619500	33.702500	0.000000	0.000000	0.000000	33.844600	92.657300	113.068500	98.544000	87.054300	90.433000	78.013300	86.208400	89.674500	87.860700	112.043600	128.385500	153.874500	0.000000	0.000000	76.294300	66.739200	113.962000	93.803400	52.041800	64.360400	45.573700	0.000000	27.306600	37.743000	0.000000	40.727000	61.333000	27.843000	44.718400	25.190500	0.000000	0.000000	0.000000	0.000000	0.000000	0.000000	11.240400	0.000000	0.000000
2558.000000	8.000000	1.000000	934.000000	4.705500	0.000000	38.866300	28.351700	10.464400	0.000000	0.000000	200.359400	173.163100	181.940400	104.244600	100.316300	91.916400	104.973900	113.478300	106.540100	261.888200	263.575400	265.492200	67.727100	74.458300	84.807800	74.786200	129.220600	110.443200	78.219500	88.903300	99.393700	0.000000	31.734800	0.000000	35.677900	36.182000	52.567500	72.839100	63.294800	64.493000	0.000000	0.000000	0.000000	0.000000	0.000000	0.000000	0.000000	0.000000	0.000000
3855.000000	8.000000	1.000000	1006.000000	4.795000	21.509700	29.699500	28.625000	37.047100	0.000000	0.000000	125.897100	129.098100	58.893400	64.557600	79.618600	0.000000	58.094900	69.512300	88.389600	210.285800	199.035000	221.981100	43.167500	0.000000	73.902000	82.593100	121.682000	67.004100	96.028200	69.676300	81.641300	0.000000	40.382600	57.502300	65.751900	54.993700	55.196000	87.075400	81.712200	56.419300	0.000000	0.000000	0.000000	5.851700	0.000000	0.000000	0.000000	0.000000	0.000000
687.000000	8.000000	1.000000	842.000000	4.933600	0.000000	0.000000	0.000000	0.000000	0.000000	0.000000	0.000000	0.000000	0.000000	67.878700	69.262000	62.783100	61.155600	59.930700	63.870300	53.662000	0.000000	132.221400	51.577800	0.000000	0.000000	0.000000	144.008900	113.752000	0.000000	0.000000	0.000000	0.000000	0.000000	0.000000	0.000000	0.000000	0.000000	0.000000	0.000000	0.000000	0.000000	0.000000	0.000000	0.000000	0.000000	0.000000	0.000000	0.000000	0.000000
4604.000000	9.000000	1.000000	322.000000	0.975600	0.000000	11.716600	0.000000	4.020500	0.000000	0.000000	7.013600	0.000000	3.324000	100.037700	107.313800	78.460600	99.433100	106.914100	103.942500	88.291000	81.386400	87.567000	23.148100	28.532500	34.074400	0.000000	45.693600	28.978400	28.214900	39.834300	19.715000	28.363500	22.810200	35.948500	23.135800	0.000000	37.203400	22.578600	14.828600	17.260400	0.000000	0.000000	0.000000	0.000000	0.000000	0.000000	0.000000	0.000000	0.000000
5411.000000	9.000000	1.000000	368.000000	0.980100	0.000000	0.000000	0.000000	0.000000	0.000000	0.000000	0.000000	0.000000	0.000000	279.508300	304.766800	261.931600	257.631600	295.577900	284.039600	252.267000	313.939200	273.177200	0.000000	68.182600	84.291300	70.313900	77.819000	92.070300	72.427700	61.611100	87.709000	59.324600	59.672400	67.452700	62.194700	47.814900	57.217800	56.689100	59.854800	70.874100	0.000000	0.000000	0.000000	0.000000	0.000000	0.000000	0.000000	0.000000	0.000000
5197.000000	9.000000	1.000000	1106.000000	2.749000	0.000000	22.989100	22.273500	29.827500	31.050900	32.071700	115.187400	118.299900	104.084800	119.744600	105.460000	172.347000	175.780500	106.497000	66.366500	197.625500	207.868800	172.913000	0.000000	36.402200	28.954800	19.217700	68.549700	60.707300	0.000000	55.101300	66.647700	28.093200	0.000000	21.829700	34.286800	22.046100	0.000000	45.881300	56.626900	53.419700	0.000000	0.000000	13.778800	0.000000	0.000000	0.000000	0.000000	0.000000	0.000000
2175.000000	9.000000	1.000000	915.000000	2.808400	147.347400	162.032000	109.211100	128.035000	138.991900	103.158900	498.305900	500.287800	500.246300	517.902300	528.288100	791.518100	830.967800	433.809300	462.119900	917.795400	813.060500	861.214400	121.427200	70.854100	101.291500	0.000000	277.439500	246.341400	222.848900	260.388200	234.840000	0.000000	99.422800	127.894400	96.250800	0.000000	134.804200	198.386500	0.000000	184.002600	0.000000	31.582000	28.298400	0.000000	0.000000	0.000000	0.000000	0.000000	0.000000
1495.000000	9.000000	1.000000	881.000000	2.855000	35.201000	14.767900	0.000000	28.133700	44.859800	29.255600	0.000000	0.000000	0.000000	136.075000	168.181800	143.321400	169.166400	127.056800	125.035200	103.730200	120.609600	0.000000	0.000000	0.000000	0.000000	0.000000	0.000000	0.000000	0.000000	0.000000	0.000000	0.000000	0.000000	0.000000	0.000000	0.000000	0.000000	0.000000	0.000000	0.000000	0.000000	0.000000	0.000000	0.000000	0.000000	0.000000	0.000000	14.713700	0.000000
1059.000000	9.000000	1.000000	859.000000	3.040400	0.000000	29.256700	18.993900	0.000000	0.000000	0.000000	0.000000	48.684500	33.097600	71.986400	44.448900	73.805100	41.838700	38.925500	48.581100	51.727400	66.225000	62.191600	0.000000	31.468500	8.193900	7.743000	16.549800	0.000000	0.000000	0.000000	6.590500	27.731900	0.000000	9.881800	0.000000	0.000000	26.472100	17.350400	0.000000	10.444900	0.000000	0.000000	0.000000	0.000000	0.000000	0.000000	0.000000	0.000000	0.000000
5531.000000	9.000000	1.000000	1142.000000	3.339700	19.590400	32.574800	37.706200	52.976100	30.603500	21.501000	110.144600	113.399200	81.897300	202.960600	165.034200	173.232100	159.568600	163.575400	147.778700	182.573200	152.612500	190.257000	26.966000	0.000000	58.168300	45.909600	59.456400	78.891400	47.068500	0.000000	54.525200	65.262400	37.003000	54.338100	48.892800	52.341900	76.126800	0.000000	64.637500	37.868000	0.000000	0.000000	0.000000	0.000000	0.000000	1.397000	0.000000	4.919500	0.000000
4810.000000	9.000000	1.000000	1074.000000	3.340600	136.401600	207.516000	249.801300	249.737300	203.349200	192.471200	631.890100	636.979500	618.557600	1209.520500	1093.189500	1127.088900	1130.004900	1052.057600	932.952100	1091.850600	1078.007800	1098.336900	154.023800	198.469200	291.498800	245.452400	414.048100	406.846200	239.837500	215.381300	250.747100	146.598500	265.203100	198.687500	227.012800	285.398900	288.966800	306.621300	292.857900	298.733900	0.000000	0.000000	0.000000	0.000000	0.000000	0.000000	0.000000	8.135800	0.000000
2355.000000	9.000000	1.000000	925.000000	3.432100	0.000000	23.847700	39.699500	23.928800	19.140800	37.463800	56.254600	57.641200	21.232700	92.718600	30.400700	144.491100	124.741800	98.871300	98.593600	100.856000	0.000000	116.621700	0.000000	0.000000	0.000000	0.000000	0.000000	41.023200	0.000000	0.000000	42.500500	0.000000	23.528200	0.000000	33.570400	14.846200	24.643500	36.250800	30.410500	17.004200	0.000000	0.000000	0.000000	0.000000	0.000000	0.000000	0.000000	0.000000	0.000000
4095.000000	9.000000	1.000000	1019.000000	3.442800	25.719500	38.123500	37.819500	35.421100	42.247000	21.572000	95.910300	66.901700	95.036400	183.923300	142.665200	189.479600	184.116000	147.532700	154.907800	186.972900	178.749600	166.433700	19.681500	0.000000	37.745200	0.000000	71.062900	49.906800	20.943500	0.000000	0.000000	23.002600	34.458700	23.365100	0.000000	17.533200	37.951400	22.831700	41.538800	42.290900	0.000000	0.000000	0.000000	3.123200	0.000000	0.000000	0.000000	0.000000	0.000000
2835.000000	9.000000	1.000000	951.000000	3.443500	122.012600	191.289200	192.640300	223.653300	204.638500	228.972200	538.624500	497.545200	612.217800	1082.255900	1025.565400	1119.098600	1038.601600	1018.084000	871.507300	1148.710900	1068.181600	987.546900	111.729200	105.264900	216.614900	173.475700	308.588600	309.805900	180.795300	176.067400	198.958000	172.548000	199.347800	136.970800	164.614900	223.502300	231.234100	267.650900	238.891800	280.202900	9.109700	0.000000	0.000000	0.000000	0.000000	0.000000	9.443500	11.337300	0.000000
1540.000000	9.000000	1.000000	884.000000	3.446700	822.564000	1308.224600	1498.268600	1556.436500	1366.967800	1336.430700	3729.960900	3327.521500	3665.015600	6890.230500	6894.621100	4961.734400	5079.886700	6248.777300	6285.531300	5233.632800	6961.148400	6642.128900	767.995600	807.621100	1373.161100	1251.377000	2271.962900	2130.943400	1265.329100	1203.522500	1226.602500	1177.770500	1142.685500	1004.147000	1143.901400	1393.576200	1430.648400	1725.901400	1619.525400	1536.572300	0.000000	0.000000	0.000000	0.000000	0.000000	0.000000	0.000000	0.000000	0.000000
1344.000000	9.000000	1.000000	873.000000	3.452500	42.551500	56.275800	62.204400	81.827900	55.448300	73.960400	44.593000	0.000000	62.948700	274.108600	257.802000	263.922100	282.873000	254.203200	259.263700	290.822000	297.445600	234.817000	0.000000	0.000000	29.503000	0.000000	117.269300	0.000000	68.560700	72.137600	65.030000	36.465000	0.000000	51.038200	0.000000	0.000000	41.650800	45.565300	67.700600	55.775400	0.000000	0.000000	0.000000	0.000000	0.000000	14.632900	0.000000	0.000000	0.000000
47.000000	9.000000	1.000000	50.000000	3.458100	0.000000	0.000000	0.000000	0.000000	0.000000	0.000000	0.000000	0.000000	0.000000	48.617000	75.363300	56.524300	56.592800	0.000000	65.213700	35.968500	52.826700	52.843400	0.000000	0.000000	0.000000	0.000000	0.000000	0.000000	0.000000	0.000000	0.000000	0.000000	0.000000	0.000000	0.000000	0.000000	0.000000	0.000000	0.000000	0.000000	0.000000	0.000000	0.000000	0.000000	0.000000	0.000000	0.000000	0.000000	0.000000
2703.000000	9.000000	1.000000	941.000000	3.467000	28.680900	12.049800	24.746300	0.000000	19.441600	20.486100	40.103000	0.000000	46.434900	88.499700	55.698900	64.313700	64.036100	83.045800	57.230500	76.210300	76.750800	54.073000	0.000000	0.000000	21.148800	0.000000	14.807900	27.362300	0.000000	0.000000	0.000000	27.757800	25.934700	0.000000	0.000000	26.008000	23.029700	8.029500	21.047100	0.000000	0.000000	0.000000	0.000000	0.000000	11.446400	11.023600	0.000000	0.000000	0.000000
3126.000000	9.000000	1.000000	967.000000	3.467000	0.000000	51.277600	19.828700	28.222800	28.010400	0.000000	59.379200	56.852200	0.000000	159.402200	152.758500	160.804600	163.936800	131.753300	158.064500	147.780400	124.673000	150.905200	20.599200	19.133000	0.000000	0.000000	117.981400	0.000000	0.000000	0.000000	0.000000	58.188100	29.036500	0.000000	67.921600	67.070500	25.980300	78.638500	0.000000	0.000000	0.000000	0.000000	0.000000	0.000000	0.000000	0.000000	0.000000	0.000000	8.168700
3997.000000	9.000000	1.000000	1013.000000	3.469200	22.395200	0.000000	0.000000	0.000000	0.000000	0.000000	0.000000	0.000000	0.000000	55.721900	58.477200	29.620200	63.723000	63.898700	71.694700	67.294600	67.606100	50.793100	0.000000	0.000000	0.000000	13.052000	0.000000	0.000000	0.000000	31.840000	0.000000	0.000000	0.000000	0.000000	35.906200	0.000000	0.000000	25.428900	0.000000	40.616000	0.000000	0.000000	2.993000	0.000000	0.000000	0.000000	0.000000	0.000000	11.387900
41.000000	9.000000	1.000000	50.000000	3.477300	0.000000	0.000000	0.000000	0.000000	0.000000	0.000000	0.000000	0.000000	0.000000	0.000000	58.175200	75.454100	55.920100	56.989700	52.332400	66.156900	74.676700	64.796200	0.000000	0.000000	0.000000	0.000000	0.000000	0.000000	0.000000	0.000000	0.000000	0.000000	0.000000	0.000000	0.000000	0.000000	0.000000	0.000000	0.000000	0.000000	0.000000	0.000000	0.000000	0.000000	0.000000	0.000000	0.000000	0.000000	0.000000
1831.000000	9.000000	1.000000	900.000000	3.484800	19.663800	0.000000	0.000000	31.286000	0.000000	30.647100	112.044900	75.430700	49.249900	139.933300	158.923500	141.764800	165.747700	116.720000	130.504000	155.315900	163.516200	130.344200	0.000000	0.000000	34.495500	0.000000	37.019000	0.000000	0.000000	0.000000	0.000000	0.000000	0.000000	24.841300	0.000000	0.000000	25.195400	68.094500	0.000000	30.668600	0.000000	0.000000	0.000000	0.000000	0.000000	0.000000	0.000000	22.454500	0.000000
2068.000000	9.000000	1.000000	912.000000	3.812600	139.160900	245.558200	260.941400	305.327900	216.728100	189.036100	502.981900	495.561000	427.818100	1190.340800	1094.019500	1150.442400	1043.830100	923.277800	890.200700	716.044900	770.470700	853.198700	218.579600	202.085200	354.037100	394.593000	514.949700	504.314000	230.808700	67.131300	253.085400	228.808800	75.036600	63.178700	192.290000	252.973000	246.999000	189.315800	201.443500	174.634800	0.000000	0.000000	0.000000	0.000000	0.000000	0.000000	0.000000	0.000000	0.000000
3375.000000	9.000000	1.000000	980.000000	3.832300	25.587700	28.878400	56.096000	47.612600	0.000000	47.052500	56.962000	66.558000	96.057200	180.040800	172.262600	170.716700	164.227900	159.651900	153.657800	125.769900	117.108700	114.576500	28.887800	40.399000	44.554000	0.000000	82.753500	66.567200	26.097400	23.918500	20.231900	37.406800	32.093500	0.000000	27.633400	35.298100	37.855400	36.554700	25.469500	0.000000	0.000000	0.000000	3.687400	12.731500	0.000000	0.000000	0.000000	0.000000	0.000000
3795.000000	10.000000	1.000000	1005.000000	1.328500	0.000000	31.155700	0.000000	11.499300	0.000000	22.009000	69.533400	76.519700	66.059300	36.997600	42.144900	61.274200	51.674300	51.171300	47.031900	61.556800	65.938000	62.858000	0.000000	0.000000	0.000000	0.000000	0.000000	22.858900	16.867000	0.000000	0.000000	0.000000	0.000000	0.000000	19.032100	29.925700	57.758900	29.651600	35.443800	35.982500	0.000000	0.000000	0.000000	0.000000	0.000000	0.000000	0.000000	0.000000	0.000000
6019.000000	10.000000	1.000000	815.000000	1.349900	46.303300	54.840300	0.000000	0.000000	58.517000	54.456100	184.359600	182.993800	190.771200	140.088300	131.688800	177.414400	167.670900	164.679700	159.756700	234.450900	247.737800	246.009900	0.000000	0.000000	0.000000	12.667900	0.000000	31.060200	23.507700	0.000000	30.572200	36.079200	53.872800	64.070700	0.000000	79.233900	82.370800	50.397300	57.975800	77.518200	0.000000	0.000000	0.000000	0.000000	0.000000	0.000000	0.000000	0.000000	0.000000
680.000000	10.000000	1.000000	843.000000	1.831100	0.000000	60.234900	0.000000	34.820600	0.000000	48.629600	142.192400	140.293700	124.238500	104.711900	121.965400	119.978900	153.158900	128.247300	123.047000	155.329500	179.236700	165.759200	0.000000	21.898400	25.020600	0.000000	0.000000	0.000000	0.000000	29.626000	0.000000	0.000000	0.000000	0.000000	0.000000	0.000000	68.632700	0.000000	62.677000	67.168400	0.000000	0.000000	0.000000	0.000000	18.695600	0.000000	0.000000	0.000000	0.000000
5996.000000	10.000000	1.000000	813.000000	1.876300	98.335000	113.089400	78.526900	68.648100	102.582500	102.936200	306.559300	330.337900	310.383800	324.873800	285.443100	332.333500	335.136700	295.599900	285.841800	382.236600	337.544700	350.253400	64.034800	0.000000	34.297500	0.000000	79.016200	69.997700	0.000000	0.000000	0.000000	0.000000	83.679900	72.963400	92.927500	105.925100	105.100500	74.425000	0.000000	0.000000	0.000000	0.000000	22.934700	0.000000	0.000000	0.000000	0.000000	0.000000	0.000000
3563.000000	10.000000	1.000000	989.000000	2.241300	73.184600	125.237100	0.000000	48.662900	63.395600	37.467900	326.023400	322.440200	298.436500	163.965000	147.100200	192.890500	193.250700	161.408100	0.000000	264.298100	253.097400	253.860400	71.574900	70.537700	37.256400	29.952800	66.024500	0.000000	48.709300	46.032700	43.381300	62.312100	72.557600	87.431700	78.942400	124.752000	107.044200	0.000000	94.780500	100.002100	0.000000	0.000000	0.000000	0.000000	0.000000	13.464600	0.000000	0.000000	0.000000
2794.000000	10.000000	1.000000	947.000000	2.243200	0.000000	0.000000	15.642200	19.353400	0.000000	20.628700	83.458300	55.493100	70.951900	58.833000	52.569300	87.872400	83.284800	42.917200	55.012300	85.731300	84.434900	79.596700	0.000000	0.000000	0.000000	16.770500	0.000000	31.338100	39.272100	0.000000	31.625400	0.000000	0.000000	9.824000	17.660500	0.000000	0.000000	22.908700	0.000000	0.000000	0.000000	0.000000	0.000000	0.000000	0.000000	0.000000	0.000000	0.000000	0.000000
632.000000	10.000000	1.000000	841.000000	2.265700	0.000000	77.175800	0.000000	0.000000	69.759800	0.000000	159.036000	142.138100	147.683300	136.784300	136.221700	144.125900	171.009900	115.628100	146.746500	161.637200	143.464200	137.704700	0.000000	0.000000	0.000000	0.000000	0.000000	0.000000	0.000000	33.488900	53.586100	0.000000	59.959700	71.030900	0.000000	80.985800	76.660500	0.000000	0.000000	47.091700	0.000000	0.000000	0.000000	0.000000	0.000000	0.000000	0.000000	0.000000	0.000000
5740.000000	10.000000	1.000000	799.000000	2.268900	134.296600	204.765700	88.557700	97.929700	120.534400	91.746200	760.597200	734.689000	683.846200	420.811500	437.682600	554.969700	561.280800	450.839400	460.053700	565.993200	590.277300	535.599600	105.277800	99.685800	62.790200	62.956800	112.941800	113.498900	75.182000	79.864900	68.358600	98.850100	0.000000	148.508100	156.282800	217.393300	223.996500	131.003200	137.067400	144.977500	0.000000	0.000000	0.000000	0.000000	0.000000	0.000000	0.000000	0.000000	0.000000
3219.000000	10.000000	1.000000	973.000000	2.537300	57.041000	133.632300	58.075000	89.362100	84.711200	100.149700	465.661400	465.063200	408.847200	289.299600	241.962300	287.966300	342.637200	297.062500	312.198700	450.859100	435.786600	437.832300	95.398800	105.543600	103.267000	54.363100	77.265300	68.242700	64.139500	107.271600	83.978700	109.388400	118.975300	139.948900	114.648300	227.446900	205.852300	177.388700	145.597400	169.677500	0.000000	0.000000	0.000000	0.000000	0.000000	0.000000	0.000000	0.000000	0.000000
4389.000000	10.000000	1.000000	737.000000	2.593800	0.000000	16.236800	7.177400	4.644900	14.124100	0.000000	35.771800	26.749200	35.944500	20.071100	12.036200	36.177500	51.636300	26.956900	29.422600	51.247500	47.379600	47.864500	0.000000	0.000000	0.000000	0.000000	0.000000	0.000000	17.573200	0.000000	0.000000	13.102800	0.000000	0.000000	0.000000	10.459600	17.229400	0.000000	0.000000	9.194000	0.000000	0.000000	0.000000	0.000000	0.000000	0.000000	14.947800	0.000000	0.000000
872.000000	10.000000	1.000000	851.000000	2.593900	0.000000	75.404200	0.000000	0.000000	0.000000	81.361700	256.177000	253.624800	240.188200	243.639500	197.297100	263.983400	253.195200	225.210200	242.055200	286.156300	258.283000	320.348600	0.000000	0.000000	51.178600	69.432300	0.000000	60.159200	0.000000	75.767500	0.000000	60.005500	73.138000	52.518900	77.807400	107.318600	89.037200	108.373600	105.152700	58.911900	0.000000	0.000000	0.000000	0.000000	0.000000	0.000000	0.000000	0.000000	0.000000
5299.000000	10.000000	1.000000	783.000000	2.603900	297.356400	418.038600	328.186000	307.799100	352.626700	378.980200	1658.038100	1590.594700	1590.927700	1338.630900	1366.868200	1588.708000	1605.313500	1434.011700	1450.549800	1896.088900	1942.051800	1890.450200	288.288300	250.182600	218.734400	220.582900	373.388700	371.126700	232.810200	239.394000	232.047000	336.002000	319.785900	377.719500	395.704300	567.028300	553.882800	502.348900	508.239700	505.793900	0.000000	6.876700	0.000000	0.000000	26.919500	0.000000	0.000000	0.000000	0.000000
5054.000000	10.000000	1.000000	1090.000000	2.609300	22.836600	19.041500	19.882300	11.809200	37.870300	31.034900	116.616700	110.244300	125.015500	83.216500	90.197900	65.036500	95.770100	69.872100	68.734600	134.241500	115.341600	112.065900	0.000000	0.000000	13.917300	0.000000	39.701800	44.430000	28.673000	35.993600	0.000000	35.367300	41.251000	0.000000	22.134500	0.000000	26.737800	30.793800	50.619600	47.830300	0.000000	0.000000	0.000000	0.000000	0.000000	0.000000	0.000000	0.000000	0.000000
1835.000000	10.000000	1.000000	899.000000	2.640600	81.187000	0.000000	84.877100	96.376800	88.102100	104.381100	405.328400	375.011200	347.731400	340.261500	325.202600	326.446300	362.046900	0.000000	314.327100	418.008100	455.040300	497.213900	0.000000	0.000000	0.000000	0.000000	0.000000	0.000000	0.000000	0.000000	0.000000	0.000000	0.000000	72.216200	84.474100	98.592300	56.728300	0.000000	0.000000	113.344200	0.000000	0.000000	0.000000	0.000000	0.000000	0.000000	0.000000	0.000000	0.000000
244.000000	10.000000	1.000000	827.000000	2.688200	182.456700	210.512900	128.341700	128.551000	106.176300	107.684900	541.126500	519.252900	525.755900	314.147900	333.337200	396.898900	350.189500	344.590600	328.476100	485.233900	144.886200	465.534200	152.902500	167.247700	104.103700	88.712800	134.450100	131.866600	76.239400	105.289900	88.204300	103.128800	119.476600	140.500100	118.916000	158.418800	193.932100	149.390000	185.614600	175.717500	0.000000	0.000000	18.509300	0.000000	0.000000	0.000000	0.000000	0.000000	0.000000
3994.000000	10.000000	1.000000	1014.000000	2.697600	27.583000	40.315200	41.284600	0.000000	34.770500	34.361900	110.837500	97.152000	99.881300	63.238500	71.229900	71.593900	80.919200	74.277200	84.919600	53.249800	105.567700	129.386700	0.000000	0.000000	0.000000	0.000000	0.000000	0.000000	37.187700	0.000000	0.000000	63.789800	52.794500	73.656400	57.962800	63.287100	73.364200	94.040100	78.118700	77.955800	0.000000	5.730400	10.482600	0.000000	6.715500	0.000000	0.000000	0.000000	0.000000
4613.000000	10.000000	1.000000	1060.000000	2.948800	77.772300	110.909700	92.369100	95.128200	86.851000	81.472200	340.101800	301.314700	302.375000	317.353500	327.616700	367.343300	318.465100	362.697000	339.549300	355.751500	364.639600	389.414800	94.499900	84.348900	85.282600	66.391100	109.180200	124.435700	98.100800	95.348000	104.186000	87.595500	77.031100	85.375400	100.799600	144.835200	112.537200	125.208200	148.732100	157.693100	0.000000	0.000000	0.000000	0.000000	0.000000	0.000000	0.000000	0.000000	7.054000
4996.000000	10.000000	1.000000	1088.000000	3.001600	16.105600	17.401000	24.670700	0.000000	43.711600	23.350000	90.675300	81.225100	76.073500	95.419700	82.633400	94.175500	88.622400	73.276100	69.450600	67.736800	70.397500	89.129800	0.000000	8.060700	13.079800	0.000000	31.405400	30.431900	0.000000	25.428100	0.000000	0.000000	15.713900	29.474700	16.018400	37.884800	0.000000	17.756200	8.749200	35.727900	0.000000	0.000000	0.000000	7.146500	0.000000	0.000000	0.000000	0.000000	0.000000
2595.000000	10.000000	1.000000	937.000000	3.026300	65.640500	90.532300	69.682300	80.232400	56.275000	66.711400	193.397600	239.712500	249.023900	270.899900	244.821900	288.864500	304.691400	271.090100	286.832000	339.063200	342.591300	286.969700	48.137600	64.545800	68.248800	52.984400	124.494000	91.098900	73.673300	58.808800	80.455900	50.330100	54.067100	52.814900	54.177000	81.339300	82.266200	99.888500	105.267500	95.631200	0.000000	0.000000	0.000000	0.000000	0.000000	0.000000	0.000000	0.000000	0.000000
5957.000000	10.000000	1.000000	811.000000	3.026300	62.042300	120.027600	105.641900	101.457100	125.456500	138.739100	391.609600	437.344200	362.594700	447.374800	431.135000	536.066400	548.215800	466.811000	471.837400	447.738800	423.409900	452.370400	0.000000	107.482600	54.912000	0.000000	138.485200	161.699600	58.645800	0.000000	124.638700	109.909100	140.885100	125.549400	105.140600	178.440300	199.186900	166.751500	158.233300	128.298300	0.000000	0.000000	0.000000	0.000000	0.000000	0.000000	0.000000	0.000000	0.000000
1305.000000	10.000000	1.000000	869.000000	3.032100	491.380400	757.210000	591.768600	557.611800	526.543500	490.796100	1759.084000	1673.655000	1599.821500	2034.778300	1827.944300	2357.044900	2412.990200	2102.002000	2122.779300	2778.375000	2624.597700	2513.550800	446.530300	419.255400	445.433100	366.822800	705.368200	632.545900	516.541000	460.714600	576.830100	431.014600	452.807600	443.368200	486.450700	610.436500	604.026900	729.326200	765.913100	759.759300	0.000000	0.000000	0.000000	0.000000	0.000000	0.000000	0.000000	0.000000	0.000000
2405.000000	10.000000	1.000000	928.000000	3.050000	0.000000	62.399700	0.000000	45.451800	36.600900	44.559400	147.728600	179.152200	150.419100	194.775900	172.305200	198.903200	174.528300	141.052000	142.671100	208.733300	185.966100	193.053500	38.336500	0.000000	28.370600	0.000000	62.857800	58.423300	42.817500	59.794500	67.320000	38.713000	17.130200	32.048300	0.000000	59.558400	42.100700	65.852700	56.445800	56.949300	0.000000	7.516300	0.000000	0.000000	0.000000	0.000000	4.236500	0.000000	0.000000
4562.000000	10.000000	1.000000	1058.000000	3.088600	0.000000	38.250800	0.000000	17.418900	13.218700	11.099000	79.730200	82.253500	59.647400	47.769000	35.398600	57.295700	50.271300	58.079300	39.976400	36.265700	52.952600	81.305800	23.401700	38.289600	18.161000	7.304100	34.007000	27.163500	7.682600	19.758100	21.575300	0.000000	0.000000	18.730500	0.000000	0.000000	44.413400	0.000000	0.000000	17.903700	0.000000	0.000000	0.000000	0.000000	0.000000	6.779300	0.000000	8.759300	0.000000
1785.000000	10.000000	1.000000	897.000000	3.108000	60.847100	107.039800	110.661500	126.936800	124.419900	114.125400	295.447300	297.795200	299.689200	458.916700	444.252000	445.323500	433.378200	374.656300	349.213600	377.856200	376.408900	414.046900	65.299100	93.711600	67.702300	62.070800	133.603400	118.525000	76.458700	60.570100	82.036200	66.693400	72.732200	86.192000	77.107800	72.592200	0.000000	102.956100	101.853900	92.748000	0.000000	0.000000	0.000000	0.000000	0.000000	0.000000	0.000000	0.000000	0.000000
2016.000000	10.000000	1.000000	909.000000	3.160300	0.000000	0.000000	23.519200	35.095600	22.040300	0.000000	77.536700	64.285300	84.363500	66.580600	76.999800	53.343400	72.230900	70.232900	72.259100	56.339400	73.674700	71.403600	0.000000	0.000000	0.000000	0.000000	52.060900	41.339200	41.166600	0.000000	0.000000	14.210000	0.000000	0.000000	26.854400	0.000000	0.000000	38.128100	34.176100	44.242900	0.000000	0.000000	0.000000	0.000000	0.000000	0.000000	0.000000	0.000000	0.000000
1782.000000	10.000000	1.000000	898.000000	3.411200	116.116900	177.631500	146.605700	126.415000	95.376300	76.900600	310.120800	324.194800	286.874800	421.504400	364.993900	397.940400	427.974600	355.367700	380.830300	360.722700	426.335000	386.064000	137.507300	114.458100	132.338100	114.191200	181.254600	166.087300	127.410500	112.819800	114.121800	110.626100	107.987300	101.924700	96.661900	121.059700	128.790400	164.335800	131.636600	138.203100	0.000000	0.000000	0.000000	0.000000	17.846600	0.000000	0.000000	0.000000	0.000000
2354.000000	10.000000	1.000000	926.000000	3.442200	32.204600	35.214100	50.045400	48.553900	33.374400	37.463800	104.590900	85.486600	76.566200	150.865000	154.596400	144.491100	124.741800	98.871300	98.593600	100.856000	111.544300	116.621700	0.000000	44.836800	41.012100	44.282300	56.866400	41.023200	24.356200	28.086900	31.513800	43.304000	23.528200	15.218000	33.570400	23.214800	24.643500	36.250800	0.000000	24.519200	0.000000	0.000000	0.000000	0.000000	11.183700	0.000000	0.000000	11.678600	0.000000
535.000000	10.000000	1.000000	837.000000	3.445900	182.015400	237.154200	187.863400	188.011400	125.052900	113.350600	412.137200	406.378900	428.135300	501.460000	498.868200	551.967800	499.918000	442.819600	462.824000	496.064000	483.444300	480.101100	254.217800	0.000000	211.053100	216.229600	241.607300	260.801500	210.243900	230.357100	183.380100	116.557800	157.278000	125.072300	144.006100	184.200000	211.397600	134.775800	144.179900	144.537400	0.000000	67.217300	0.000000	32.324600	0.000000	0.000000	0.000000	0.000000	0.000000
3697.000000	10.000000	1.000000	1000.000000	3.788200	0.000000	0.000000	24.904600	24.371100	0.000000	20.513200	113.178200	131.948500	117.131100	0.000000	80.777900	90.418500	90.475500	92.321700	71.261200	106.654800	115.978600	109.875200	0.000000	0.000000	0.000000	0.000000	0.000000	0.000000	0.000000	0.000000	0.000000	0.000000	0.000000	0.000000	0.000000	0.000000	59.528400	0.000000	0.000000	0.000000	0.000000	7.966700	0.000000	0.000000	0.000000	0.000000	0.000000	0.000000	0.000000
1501.000000	10.000000	1.000000	880.000000	4.304900	15.888600	35.122100	0.000000	0.000000	0.000000	0.000000	136.231200	148.193800	142.779400	65.184700	64.123200	57.766400	54.548200	61.193300	66.378400	89.008200	116.568100	90.776000	0.000000	51.114100	50.005900	0.000000	64.465000	73.935500	0.000000	45.325100	0.000000	0.000000	0.000000	0.000000	0.000000	58.754600	0.000000	0.000000	0.000000	0.000000	0.000000	0.000000	0.000000	0.000000	0.000000	0.000000	0.000000	0.000000	0.000000
3323.000000	11.000000	2.000000	977.000000	0.491000	35.603400	52.539100	67.856600	55.325700	101.903600	70.975500	76.324900	95.455900	65.903300	54.036700	37.042900	64.424900	60.461300	55.724300	52.791800	73.595000	67.461200	41.620800	40.668900	30.928700	0.000000	32.224600	0.000000	48.241800	41.970900	32.282700	44.175200	0.000000	18.642400	23.159600	0.000000	18.290800	7.761700	16.839100	11.006700	0.000000	0.000000	22.572400	0.000000	15.385800	34.157900	0.000000	0.000000	35.976300	31.154500
4238.000000	11.000000	2.000000	1029.000000	0.491500	57.289800	97.544200	80.178200	78.477700	110.459900	109.665400	143.823200	129.520100	147.918600	72.731900	62.375400	64.315700	37.251000	67.951200	53.678400	61.217300	60.657500	58.683400	0.000000	45.576700	46.299300	45.983700	50.849600	0.000000	0.000000	31.572000	0.000000	6.121300	27.343200	22.051500	0.000000	0.000000	18.075100	0.000000	33.252100	40.806400	18.632700	24.523700	29.011500	21.039100	0.000000	0.000000	13.564200	29.117100	24.454600
5634.000000	11.000000	2.000000	797.000000	0.721300	106.716700	120.425800	80.975100	58.868000	125.227700	119.795200	0.000000	0.000000	88.436400	89.754000	0.000000	67.360500	96.918500	55.550800	108.346600	59.259700	82.195700	88.660800	58.068000	71.586700	60.189000	66.623500	73.861200	72.370800	63.456100	73.587400	56.509200	37.004600	27.263400	0.000000	0.000000	0.000000	47.030100	0.000000	0.000000	30.529100	0.000000	0.000000	0.000000	0.000000	0.000000	0.000000	0.000000	0.000000	0.000000
1153.000000	11.000000	2.000000	865.000000	2.823200	50.083400	130.838600	66.164600	74.404100	0.000000	0.000000	458.642300	420.891600	416.396000	133.874600	111.788300	143.448400	118.914500	92.754900	109.814700	130.034800	114.571500	133.430700	80.421100	66.168800	86.238500	69.375500	120.868200	75.246500	57.322900	69.183000	103.027000	96.682900	102.372600	136.790500	52.719600	104.488100	110.863900	117.776700	96.269500	63.844300	0.000000	0.000000	0.000000	0.000000	0.000000	0.000000	0.000000	0.000000	0.000000
5266.000000	11.000000	2.000000	359.000000	3.454300	26.579100	32.988900	15.966000	0.000000	0.000000	0.000000	59.823400	80.020400	74.751600	0.000000	0.000000	0.000000	0.000000	0.000000	0.000000	0.000000	0.000000	0.000000	0.000000	0.000000	0.000000	0.000000	0.000000	0.000000	0.000000	0.000000	0.000000	0.000000	0.000000	0.000000	0.000000	0.000000	0.000000	0.000000	0.000000	0.000000	0.000000	0.000000	0.000000	0.000000	0.000000	0.000000	0.000000	0.000000	0.000000
927.000000	11.000000	2.000000	851.000000	3.877800	151.868400	236.800700	132.176000	136.420200	104.857700	0.000000	717.674800	714.675300	652.240700	351.179200	361.730000	334.462900	286.018800	268.886500	257.400100	365.520500	142.319300	292.844000	245.656600	239.460400	207.430200	185.432700	237.574100	265.990200	186.951500	205.089100	258.162800	89.912500	96.638500	106.588600	0.000000	0.000000	167.622100	144.034700	131.696200	111.548400	0.000000	0.000000	0.000000	0.000000	32.146600	0.000000	0.000000	0.000000	0.000000
694.000000	12.000000	2.000000	463.000000	0.471100	124.098200	158.399000	155.748000	171.544400	198.783300	167.378900	208.235500	200.321200	192.493000	166.840200	190.085900	174.852400	150.367300	161.533700	186.119100	150.149300	138.590900	131.444900	156.182900	152.887200	153.143200	163.491300	247.612500	194.588600	140.965600	145.985100	145.892200	82.569400	100.755400	112.763700	116.064900	122.942700	93.054600	55.615900	89.438500	93.382900	102.942400	110.087800	136.318500	144.392600	136.477400	135.978300	112.088900	132.844400	144.752200
2996.000000	12.000000	2.000000	659.000000	0.471500	688.133300	828.484400	798.207000	815.198700	909.080600	897.316900	967.921900	929.795400	989.478500	739.410600	660.763700	714.603000	696.848600	792.047900	729.100600	765.138700	759.617200	781.370100	529.623500	545.316400	617.954100	611.312500	650.854500	638.986800	579.411100	617.503900	606.769500	354.462900	318.514400	400.936300	354.284700	386.480000	420.193800	369.823700	339.813500	386.235800	289.665800	314.712400	349.012500	327.802200	300.568100	280.168000	304.371600	317.799800	310.225600
3245.000000	12.000000	2.000000	675.000000	0.477200	182.723500	255.895300	231.985600	188.637100	262.234100	268.972200	282.899400	304.004600	270.610600	209.424300	199.397700	196.128400	195.084200	222.680700	206.423000	215.197500	191.705700	222.763400	144.607800	179.542700	159.570400	197.853400	185.295900	185.647700	175.808100	158.609600	180.502000	92.602500	74.583600	91.775300	103.799000	99.444800	95.573500	99.187000	95.207300	90.872100	112.553100	93.065100	94.920700	82.152500	94.896700	98.079700	91.551600	75.704800	94.375500
2379.000000	12.000000	2.000000	591.000000	0.478100	7025.785200	7029.785200	6685.191400	6841.988300	5900.852100	5820.835900	7053.164100	5701.070300	5635.788600	6967.257800	7022.218800	6592.031300	6461.222700	7008.554700	6907.519500	6848.233400	6948.605500	6875.054700	5000.871100	5101.511700	5559.121100	5273.425800	5962.554700	5873.859400	5590.015600	5777.402300	5491.023400	3179.666000	3296.960900	3692.105500	3506.744100	3552.912100	3569.546900	3444.654300	3454.404300	3369.806600	2665.736300	2767.710900	2908.162100	2888.806600	2846.224600	2780.505900	2672.142600	2761.015600	2668.986300
4398.000000	12.000000	2.000000	736.000000	0.485000	266.043500	315.346700	282.007600	292.422900	327.657700	285.369100	302.895800	327.950000	280.994900	291.455800	292.901400	250.488200	235.444600	221.089800	230.504500	203.841400	206.546800	229.132900	219.623700	220.971300	205.907200	219.943700	158.601800	196.168700	155.842700	172.018900	178.481900	171.750100	126.023700	141.890100	134.550000	122.935100	118.672100	118.048300	106.399100	97.916800	105.500700	99.543800	91.679300	109.326200	112.933700	96.800200	104.986500	121.660700	98.638200
2612.000000	12.000000	2.000000	623.000000	0.488300	90.097800	110.977500	83.311800	114.219300	139.936400	125.860400	118.902000	130.646600	124.457300	91.114300	109.609500	87.601600	98.646500	99.783800	73.868100	82.269200	85.740500	82.790300	94.651100	63.662900	86.738200	64.932200	85.161600	93.885600	83.573900	95.134900	91.610800	49.715100	40.610900	55.086300	46.038100	50.747900	40.808500	47.686200	57.467800	59.019900	72.542100	50.405200	59.113200	51.793600	65.195700	51.324800	41.711500	43.814500	59.605900
3332.000000	12.000000	2.000000	681.000000	0.488800	75.794400	59.628600	70.675700	0.000000	105.288000	100.380000	120.758400	141.248000	154.687400	99.688000	61.020000	51.549500	52.125200	128.171500	138.643700	95.889700	94.985500	92.987900	72.661100	122.518000	94.048600	89.951300	133.780900	86.058300	132.749600	103.315200	151.942700	58.362700	50.087000	64.811500	21.852300	73.804500	55.263200	39.205500	64.717000	79.775600	26.509100	27.003500	0.000000	35.984600	50.773700	58.458600	32.191400	69.397900	83.718700
3679.000000	12.000000	2.000000	699.000000	0.489000	195.236200	273.717800	209.558100	225.115600	262.387000	265.597700	278.340100	287.300500	282.264900	217.442500	215.960000	197.484300	223.136000	200.529700	204.654200	214.825900	203.990500	243.995400	140.849500	150.097200	194.394200	161.061300	181.356200	168.213400	156.226600	163.545000	168.870800	111.206800	92.259500	102.031900	116.063000	122.362200	111.584400	89.903700	95.508400	103.738100	85.165800	93.974600	77.636800	94.631600	91.990000	90.371000	96.946700	97.795000	100.319600
3532.000000	12.000000	2.000000	691.000000	0.489100	239.005200	323.591600	293.590800	282.393100	293.166000	279.431900	282.176800	292.422600	247.131600	280.890900	270.695100	235.588900	269.963400	234.594000	230.527300	233.759000	233.294600	237.655800	189.012700	205.746500	170.776100	197.438700	174.772100	188.533700	177.298500	190.433300	174.645300	126.866800	99.197300	100.704800	133.907200	107.343700	110.940700	111.367600	69.493500	131.755400	93.979800	102.691300	70.467100	85.963100	73.994300	133.898700	96.173000	101.168800	100.154200
2954.000000	12.000000	2.000000	654.000000	0.493000	148.761200	165.600300	150.726200	155.769800	160.207600	155.908700	171.119400	172.885000	170.063500	142.784100	126.206000	114.580600	129.848400	127.657200	141.239500	136.206900	110.724700	143.157000	96.912500	77.483500	104.284700	114.585000	112.247600	107.803300	107.486400	91.141300	101.182200	43.254500	66.467300	67.513500	59.922800	63.241900	75.357400	47.455500	54.876900	71.509700	55.135700	62.473500	56.698700	45.834300	51.190600	55.912500	51.503100	0.000000	46.355100
2359.000000	12.000000	2.000000	925.000000	0.494100	181.534800	316.697300	252.359500	282.317400	373.894500	361.441200	286.704100	306.986100	288.101100	276.264600	230.512600	198.723400	234.266000	253.277100	261.455300	168.920500	178.216800	132.668200	172.340700	196.953600	260.599100	234.295800	265.067100	267.783400	205.035200	220.343800	234.749500	108.318700	93.319800	134.178000	174.104100	127.074500	135.441800	102.040500	108.563200	61.571000	64.383700	0.000000	85.099400	62.474200	77.418200	67.583000	60.708600	85.832600	85.612900
5400.000000	12.000000	2.000000	787.000000	0.494300	109.646300	119.382900	103.340600	94.769700	124.525300	142.193800	134.413900	124.880600	120.856900	92.986500	105.930600	77.068000	83.232900	100.036600	96.175400	100.743700	101.893000	97.660000	81.062300	72.478300	88.630200	85.929500	93.224900	101.001300	85.167900	97.496700	91.558300	80.978800	61.640100	59.438300	72.757100	54.358300	53.799200	67.813700	52.326900	52.490300	54.898000	0.000000	49.283600	51.046200	57.311800	31.123900	47.870300	0.000000	59.952200
3668.000000	12.000000	2.000000	701.000000	0.495100	136.550300	160.117600	140.418700	150.932500	178.151100	163.569900	0.000000	177.381800	181.184200	146.215300	133.303500	124.692600	121.114100	134.482200	170.697600	139.569600	132.119600	133.073900	106.025500	112.679300	0.000000	105.234300	94.909900	108.034400	107.240500	115.654500	85.027300	51.341100	81.080900	99.869400	73.849100	76.217100	60.430800	56.875000	69.747500	68.170100	61.288100	75.961600	59.084400	64.024300	0.000000	58.526200	62.954500	44.721000	54.271600
2813.000000	12.000000	2.000000	637.000000	0.497100	1067.742200	1312.554700	958.215800	898.437000	1143.019500	1100.272500	1195.894500	1135.137700	1244.751000	762.633800	757.197800	733.297400	738.241200	765.280800	744.137200	789.166500	790.533700	802.994100	489.610800	517.712400	548.310500	463.412400	565.203600	532.717800	585.076700	679.754900	603.852100	345.362100	308.365200	334.519000	329.659200	337.971200	369.908000	345.724400	353.802000	308.555200	295.517300	268.076200	320.842500	337.224900	294.301500	313.682900	326.486600	293.374300	311.123300
3482.000000	12.000000	2.000000	689.000000	0.497200	184.000600	225.765400	219.878900	199.461300	275.089400	265.535900	258.190900	276.474100	246.363000	201.484300	191.516000	160.509400	176.959200	211.817300	183.272600	201.248000	187.015100	213.342200	113.556000	122.889200	134.343100	154.381600	160.166400	182.269500	157.407800	159.099700	172.253100	74.510200	63.356400	108.227300	101.698400	91.058200	105.085800	89.056500	107.445400	92.738100	84.371900	82.176500	64.803500	89.917700	111.881300	82.649400	91.871200	79.145100	73.936100
4539.000000	12.000000	2.000000	743.000000	0.499500	50.663200	41.886700	50.456700	41.978600	59.689100	59.004200	62.771100	74.074300	47.153700	41.934000	35.503000	23.858400	42.464800	31.096500	46.845500	40.674000	42.403100	59.982700	34.301700	43.394300	42.172300	41.854300	38.846100	40.886700	44.488700	49.266600	27.380500	22.516400	31.798500	43.306200	34.485500	15.684900	33.839100	0.000000	11.859200	0.000000	13.922500	42.618600	0.000000	0.000000	0.000000	24.726600	41.124500	32.184400	23.857200
4967.000000	12.000000	2.000000	767.000000	0.500100	57.273600	91.295100	52.267500	64.416300	57.292300	77.321400	76.185400	55.690900	78.321500	61.890000	67.064500	54.623900	63.027400	46.069600	58.130400	70.508900	63.053400	66.715600	54.993700	38.102000	48.498400	35.081700	55.528300	39.982000	49.610700	37.137300	47.639100	0.000000	27.505100	44.380100	31.089900	26.419100	28.805700	45.998200	27.654900	30.532500	26.555600	26.714100	0.000000	32.860100	20.217600	38.550200	32.822000	19.649600	0.000000
5836.000000	12.000000	2.000000	804.000000	0.500600	49.540300	65.641400	56.169700	54.249100	58.435300	54.235700	62.218900	65.219200	80.552200	48.348600	71.170500	65.962200	69.202800	63.725700	53.758000	57.361200	50.544300	50.036900	0.000000	45.268100	0.000000	52.898100	33.943300	32.365000	0.000000	35.759100	0.000000	27.670700	25.117900	20.307900	0.000000	24.112200	20.216800	16.161000	32.265900	26.952900	29.861600	28.415300	0.000000	0.000000	31.933800	13.219900	21.903300	16.896900	20.800200
3811.000000	12.000000	2.000000	711.000000	0.504000	32.649400	37.851900	38.900300	28.869700	43.521800	59.704800	58.458500	50.815800	44.677100	52.083300	33.868500	27.556600	24.266500	33.666600	55.538900	26.077900	38.458900	35.528900	24.783500	29.533200	29.630300	0.000000	41.530100	31.545500	29.765400	0.000000	50.363200	13.366700	17.868000	0.000000	0.000000	28.544400	17.523200	0.000000	11.155700	0.000000	0.000000	26.277100	22.121200	25.874300	14.634100	16.412200	0.000000	17.165900	0.000000
2661.000000	12.000000	2.000000	627.000000	0.504700	284.454800	281.840600	201.984000	196.551100	270.889600	275.287100	234.712000	238.415300	263.775600	220.835000	200.894700	184.603600	186.782300	202.656700	252.878900	198.944700	225.870700	227.350200	140.009800	142.558300	162.768600	156.595200	189.485500	167.913700	156.075800	182.344000	142.604400	85.705400	81.684600	100.357600	131.811800	114.254600	109.615200	70.838900	62.949300	73.933200	99.510900	113.899500	120.881800	107.980700	90.329700	83.597200	89.348300	78.027500	89.610000
436.000000	12.000000	2.000000	835.000000	0.505800	552.983900	677.559100	702.262200	699.939500	702.413100	642.023900	925.219700	910.812500	940.234400	633.127000	568.835000	614.878900	651.508800	576.524900	607.759300	602.782200	593.130900	579.727500	516.207000	529.040500	556.081500	531.345700	683.742700	676.524900	649.087900	648.872600	633.890100	208.155500	217.089500	316.351600	343.562300	262.733400	277.446300	252.908900	237.608000	237.046600	453.626200	467.370400	478.677000	480.881100	508.363800	560.650900	563.748500	497.542700	526.628400
1932.000000	12.000000	2.000000	903.000000	0.509000	52.137400	70.070300	62.261700	59.311500	76.418200	77.878300	110.004800	97.087400	90.484600	0.000000	59.404900	66.230100	74.325700	54.505400	58.843100	62.738700	55.089300	62.004100	68.378300	43.342500	80.870400	62.018100	69.745100	80.843600	72.106900	71.931200	74.568500	19.875800	0.000000	0.000000	0.000000	30.279000	21.961200	0.000000	26.954800	0.000000	50.188000	40.106600	68.341000	52.011000	63.852000	56.382200	65.201400	44.202600	49.559100
269.000000	12.000000	2.000000	436.000000	0.713900	336.993200	425.228800	424.060500	393.564700	440.981200	410.037600	388.982400	346.840800	425.848900	454.043000	437.606000	391.687300	394.466300	476.183600	523.292000	319.012700	301.054400	328.019800	704.047900	733.947800	17.585900	0.000000	335.699200	327.946500	826.690400	758.962400	805.408700	0.000000	0.000000	244.057900	263.417700	287.762700	295.207300	239.385600	224.526600	283.310800	220.451500	160.158400	215.659200	211.060300	245.627100	166.250100	162.859600	155.216100	154.810900
3738.000000	13.000000	3.000000	269.000000	0.415200	415.818100	535.200700	589.235800	555.360400	682.988800	691.951200	595.122100	646.560500	641.038600	861.288600	787.024900	765.045900	759.496600	677.026600	635.375500	555.796900	539.473100	616.967300	701.476100	719.385300	638.478000	616.394500	714.997100	726.301300	718.423300	744.403800	715.484900	609.007300	632.500500	620.648400	666.774900	579.974100	574.878400	572.642600	556.405800	551.366200	444.669200	544.458100	601.781300	587.079600	604.409400	495.762900	499.955800	539.553200	527.393600
5600.000000	13.000000	3.000000	385.000000	0.442500	126.385700	172.441300	224.136700	212.024800	241.585100	270.031700	247.822300	260.627000	218.945800	234.114700	171.533800	195.093300	243.481200	192.949300	176.790600	176.508800	181.931800	176.235500	162.682600	180.309400	189.454800	188.418300	214.740100	208.727100	175.781600	178.057400	200.294900	115.286700	114.942100	122.785000	138.909800	98.688800	78.035800	98.939600	111.579400	112.765000	140.227100	147.230700	126.353800	124.920800	145.566500	116.947400	80.810500	79.578400	138.117600
2671.000000	13.000000	3.000000	625.000000	0.449800	108.903000	121.478000	127.441900	123.960800	146.329500	154.267300	176.061500	138.778200	159.186600	133.531400	112.225000	102.453400	96.928200	109.104800	138.807100	108.791500	131.419600	102.168800	128.659700	142.967900	173.309900	118.703900	178.690200	157.972500	142.113000	172.645300	137.668300	205.384200	199.347700	252.136000	234.540400	233.614000	213.183200	116.137600	214.139400	211.039400	120.099200	121.217300	81.182400	110.676600	93.501200	84.594800	85.101700	113.474900	106.679700
1087.000000	13.000000	3.000000	483.000000	0.457900	916.768600	1208.479500	1089.554700	1125.034200	1300.465800	1302.825200	1408.382800	1349.506800	1365.154300	946.676800	941.456500	989.212900	871.814000	851.591300	800.729000	833.924800	774.239300	829.884800	651.623500	649.000500	724.577100	724.920400	778.059100	796.680200	656.655300	679.970200	698.193400	655.749000	731.509300	677.709500	714.096700	617.940400	683.415000	625.823200	666.344700	620.106000	841.948200	884.852100	884.991200	807.281700	841.814900	717.990700	782.717800	791.400900	843.445300
5563.000000	13.000000	3.000000	379.000000	0.465200	1538.411100	1967.690400	1936.965800	1945.594700	2422.498000	2180.306600	1689.211900	1576.557600	1541.405300	1977.821300	2032.745100	1830.129900	1908.695300	2092.705100	2039.918000	1389.867200	1345.033200	1320.052700	1905.472700	1959.943400	2385.427700	2335.179700	2598.308600	2574.757800	2070.070300	2099.392600	1996.040000	1722.972700	1777.775400	2141.222700	2144.115200	1934.494100	1959.920900	1760.024400	1695.740200	1677.117200	867.550300	932.269500	1431.773400	1529.135700	1481.707000	1366.884800	1427.829100	1672.892600	1666.152300
4772.000000	13.000000	3.000000	757.000000	0.476600	117.800900	144.385700	147.159500	128.262100	177.262500	163.222700	159.386000	170.453400	167.334700	110.305000	155.331400	132.822300	161.376100	134.935400	146.121700	140.745500	131.785400	112.877900	114.561000	114.471900	129.775600	119.120500	149.388500	148.263300	119.114100	163.576900	142.579000	99.988800	121.999600	94.855000	96.730700	134.118900	108.683200	65.832700	104.627700	85.382800	80.530900	73.736100	91.700300	77.858600	90.532400	92.768100	91.274800	93.179300	92.121400
4786.000000	13.000000	3.000000	333.000000	0.476600	492.514900	636.076200	653.309600	615.088400	748.110800	739.062000	481.662400	502.565400	492.247600	593.543900	596.583500	601.763700	609.530800	621.926300	617.491200	438.962400	430.690400	386.209200	592.722200	592.333500	743.940400	695.840300	787.323700	763.566900	615.918900	635.589400	648.813000	560.368700	570.915000	706.294900	674.807100	605.033200	626.630900	528.612800	513.148900	496.380900	278.078900	289.075200	456.305900	426.934100	427.363300	440.354200	433.450700	499.193400	489.054700
2771.000000	13.000000	3.000000	223.000000	0.488700	66.604100	71.661000	109.617900	99.468300	130.514900	127.328300	139.496300	125.787300	125.862900	230.289900	220.063500	193.209300	205.281500	191.734100	207.663800	172.981700	192.224200	191.664900	128.909200	128.285600	162.996300	187.581500	165.946000	153.230600	169.183600	142.332800	164.231400	104.289900	112.658800	129.788900	126.178800	132.695100	107.230200	97.719900	92.143600	85.387500	40.162000	0.000000	88.016500	89.631700	91.331500	76.102500	91.909200	91.253600	88.382000
1751.000000	13.000000	3.000000	524.000000	0.500600	75.128900	95.300700	83.927300	83.539200	100.021400	89.524200	74.256200	65.469200	62.524300	75.023900	101.968300	66.887200	80.516200	65.175800	62.756900	55.776300	36.433500	51.030900	89.197000	73.328100	101.197700	80.960600	77.300400	95.434100	74.539800	61.565400	78.621600	78.441500	74.219800	73.463700	76.002300	53.743200	73.818200	73.623400	56.986300	61.328100	37.489000	46.749500	44.476000	51.916700	49.161300	48.637500	60.646500	49.639600	64.033100
2513.000000	13.000000	3.000000	613.000000	0.501100	61.498000	72.716700	81.652300	75.693200	98.886500	101.509300	104.398400	96.128700	78.973800	69.569300	66.474900	83.018700	76.831700	91.769100	107.819400	59.395100	85.098900	94.970900	78.567600	83.425700	82.880100	69.398900	76.185500	82.834600	60.170000	66.051700	77.590500	65.499900	60.743000	63.620600	59.387200	63.223400	64.693800	65.388700	60.451600	64.606300	36.663200	48.153700	74.500500	62.087200	46.688400	38.318900	37.193100	56.885400	63.378900
2152.000000	13.000000	3.000000	190.000000	0.596200	62.195100	73.380400	57.352600	62.322800	64.646400	67.505900	83.258100	68.337700	77.140900	118.202300	118.989600	105.477500	107.393500	136.295300	109.798300	126.427700	123.648700	153.834000	100.361500	102.452000	104.127100	87.051000	133.419600	89.097700	119.303000	110.771400	124.940200	46.872100	66.297900	85.833900	69.391000	85.531100	75.117700	74.160200	69.156000	73.463900	48.204300	54.095700	60.872700	48.192500	49.112000	48.980700	53.586900	44.304200	43.961400
1475.000000	13.000000	3.000000	144.000000	0.597200	168.219700	209.276000	161.301300	166.532300	205.768900	196.863900	225.617100	204.330400	229.567300	314.374300	311.195800	327.657000	322.352800	380.609400	354.180700	350.897000	375.434100	401.635800	283.331300	263.030000	296.337600	274.158400	305.248400	299.234100	329.591100	323.611100	326.429400	188.015100	196.697300	234.870200	193.989000	230.977800	211.916400	210.495700	227.180200	212.272300	156.920000	132.998300	169.314900	144.737500	163.771400	155.170900	151.572500	147.419600	128.809000
1677.000000	13.000000	3.000000	160.000000	0.630900	59.499100	65.946200	59.122900	54.481400	57.562000	62.364900	63.253700	59.045500	55.156400	123.037800	105.688200	90.638100	121.322100	105.760200	103.455400	140.657100	132.481800	109.214800	91.213700	69.900900	115.301700	120.671900	104.567400	100.732500	123.231100	128.948100	142.606200	96.078700	99.668600	97.581900	94.557600	105.633700	117.109400	99.939900	98.124400	100.567300	67.655500	0.000000	73.950200	67.180800	73.421000	78.650100	81.287800	60.243300	63.406000
5614.000000	13.000000	3.000000	381.000000	2.291300	149.357700	187.371700	246.545000	262.639200	192.129300	195.197100	185.974200	170.786000	150.383400	247.520300	228.270400	402.809800	409.001200	582.812500	584.657200	188.160000	205.341700	172.777100	181.001300	158.544800	161.668700	173.093800	972.185500	962.421900	177.838700	183.916600	162.391500	505.598100	462.020300	559.772000	549.132800	711.365200	673.443800	393.434100	395.069100	382.043500	69.594200	64.655500	81.271500	91.611800	84.211500	86.702700	62.567400	0.000000	53.152600
4732.000000	13.000000	3.000000	753.000000	2.933000	127.015400	146.410900	107.896700	117.655400	118.371100	108.829300	129.743800	120.524400	123.595000	105.194500	119.311000	125.414400	138.498400	139.025100	67.134500	122.984900	105.636300	115.925000	99.392300	95.134100	105.349800	96.608800	103.836000	113.411900	108.596800	85.488000	100.325000	65.596600	78.846700	84.665400	82.686500	102.336000	92.152400	61.658900	74.530300	68.085600	93.106500	72.280900	77.182400	91.636300	64.099900	50.798800	82.338700	69.924300	81.106800
1399.000000	13.000000	3.000000	875.000000	2.948700	485.234400	663.141600	493.205100	448.481900	453.986800	446.851600	459.061000	414.174600	412.638900	533.831500	507.476600	532.449700	512.255900	495.712900	490.067900	449.476100	465.829100	417.509000	538.847700	524.285600	545.859400	563.180700	582.681600	621.802200	609.961900	599.861300	606.678700	367.208700	395.715600	392.854200	391.288800	404.086900	413.604000	337.296600	316.541000	295.165000	348.897700	265.771200	334.832300	355.513200	363.116000	345.880100	319.001200	301.737500	336.876000
2695.000000	13.000000	3.000000	943.000000	2.953300	63.612100	100.096700	78.077300	72.000900	66.563700	66.068500	58.988000	0.000000	57.894900	61.065500	83.431900	65.054700	79.541000	59.593000	88.787800	59.782200	76.502400	71.856700	65.329800	86.790000	93.029200	95.016900	94.812200	89.204000	79.880700	78.683300	95.450100	73.000700	69.877600	51.602900	59.753300	52.336500	64.548800	44.588400	45.924500	30.191900	0.000000	51.385900	54.079900	62.432600	54.864200	49.356700	32.490400	48.938700	50.153400
3439.000000	13.000000	3.000000	685.000000	3.018100	920.275900	1359.601600	858.415000	828.714400	879.553700	905.232900	933.515100	969.981000	949.186500	1062.210000	1040.706100	940.845700	1019.380900	927.827600	1020.356000	913.955100	944.264600	886.330600	880.451200	937.260300	840.702100	876.264600	931.510700	914.848100	839.649900	820.231400	884.813500	665.182600	661.215800	745.024400	739.451200	742.008300	746.752400	603.566400	585.507300	576.742200	583.934100	591.999500	687.250000	654.737300	472.809300	632.489700	632.339400	626.790500	616.110800
3384.000000	13.000000	3.000000	683.000000	3.140100	81.079200	123.339200	83.179400	134.504600	108.421700	94.056200	127.706800	123.884600	141.026500	98.925300	108.286000	103.473900	107.790800	102.086700	91.330700	97.956400	104.809000	83.380500	87.239900	105.693200	108.052800	102.458700	114.053000	110.886900	126.544500	121.300200	115.651500	77.365300	69.976200	57.801800	87.722400	60.016900	54.148300	67.619400	63.071700	65.159000	54.132500	59.904800	58.874000	63.807000	65.630700	64.838100	55.775900	67.883600	67.317100
413.000000	13.000000	3.000000	445.000000	3.560400	61.690200	84.053100	97.503100	87.097700	102.079900	120.416100	91.493200	76.134900	83.429900	113.873500	101.945400	108.056700	127.827200	116.413800	143.309800	105.670700	106.850500	117.897800	78.553200	104.308500	97.281700	104.765100	93.955500	98.794100	96.183300	107.602200	110.586400	87.504900	87.742200	102.850700	90.552100	71.259900	85.997100	87.267300	84.971600	89.271100	48.250300	60.559800	62.768900	51.271200	67.198500	46.868700	72.221400	67.407400	52.183100
643.000000	13.000000	3.000000	459.000000	3.760000	103.432500	172.840600	116.413900	112.829000	130.871700	135.110800	95.264500	110.509200	119.474900	150.732800	162.146400	152.398200	148.276100	154.017300	160.733500	110.633500	155.853300	155.536700	131.937500	119.265300	134.391000	147.123800	143.638200	131.066700	126.470800	113.286800	129.395400	123.477200	131.818800	136.496100	139.505000	131.106100	121.006500	125.655100	111.587800	123.846100	72.528700	87.226100	75.067200	121.318200	101.914700	77.693700	101.768000	91.319400	85.081400
889.000000	13.000000	3.000000	473.000000	3.980600	437.452100	544.732400	519.222200	481.548100	491.022900	427.739000	559.693800	593.884300	594.841300	935.417500	824.078100	768.153800	810.273400	839.614700	801.472700	832.885300	881.479500	871.855000	568.391600	594.033200	625.033700	592.488300	669.864300	690.580100	679.817400	623.899400	721.335000	729.940900	815.940400	803.032200	732.459000	723.009300	739.938000	690.636700	696.326200	696.136700	324.379200	335.443400	395.713400	374.251500	358.574500	332.060100	324.306900	378.721400	371.906300
1944.000000	13.000000	3.000000	541.000000	3.982800	0.000000	72.870300	74.230300	85.501900	69.932700	54.190000	83.521500	69.134800	81.714100	124.036700	124.093800	110.469500	90.321700	115.655100	107.759500	108.475800	110.001600	137.210000	74.120600	93.517000	82.133700	92.266800	104.454600	118.977800	100.110800	78.332300	95.248800	76.756000	95.535400	117.817600	93.958300	89.030000	120.335200	100.103700	95.074800	107.714700	43.942100	39.141100	61.985800	57.269300	54.704100	43.596100	41.162500	45.339300	51.458200
4258.000000	13.000000	3.000000	299.000000	4.016800	100.186200	175.415400	193.141600	242.193800	153.174800	165.856000	183.820300	237.891000	170.580100	254.347400	271.720500	329.008300	360.462200	371.418200	397.855200	212.729100	208.164900	241.615700	245.840500	204.866600	220.030300	218.098300	202.388200	189.123500	302.507800	349.744900	333.250700	182.295200	208.590100	152.538500	123.912900	140.898700	156.686400	0.000000	98.346600	82.908200	156.405200	147.417600	144.730800	151.020600	143.658600	137.287200	129.933700	60.401500	72.080600
1365.000000	13.000000	3.000000	503.000000	4.590800	45.663200	53.246300	53.065500	68.589900	51.641800	59.934900	58.078300	56.434000	62.848400	80.721100	82.048300	82.132500	84.258000	116.078600	74.155200	96.101300	78.226000	86.557400	55.077100	83.874600	70.131700	65.233300	67.715300	77.203200	63.468400	69.743800	68.909900	84.973300	87.113900	74.811200	59.744500	81.543500	71.694400	69.118300	63.149600	72.100700	52.630400	53.645600	51.055000	48.036300	48.596700	47.253300	39.647400	54.443900	0.000000
5872.000000	13.000000	3.000000	806.000000	5.709600	1050.034200	1037.982400	1469.182600	1292.886700	1361.159200	1227.859400	1373.574200	1323.055700	1298.381800	1125.779300	1179.100600	1128.920900	1109.918900	1087.220700	1185.720700	1359.852500	1309.156300	1225.993200	1151.582000	1089.039100	1178.261700	1212.380900	1105.606400	1098.092800	1042.677700	1093.628900	1022.391100	1128.449200	1146.465800	1168.194300	1119.685500	1018.695800	1239.855500	1118.213900	1178.094700	1191.175800	1120.418000	1208.628900	1388.848600	1280.533200	1271.779300	1305.122100	1235.576200	1427.971700	1400.503900
5934.000000	13.000000	3.000000	807.000000	5.749100	327.560300	336.766800	540.197800	497.190900	446.830800	391.907000	502.256300	439.343800	493.318400	439.790300	446.653600	422.604200	383.743700	375.962200	402.972200	478.003400	477.097400	490.787600	384.610800	363.485600	358.664800	324.047600	331.564200	283.115700	309.583500	325.200200	290.164300	425.422100	391.779800	379.848600	398.759000	370.969000	387.914300	395.895500	169.002100	420.803500	364.166500	345.899700	419.647900	466.143100	502.209500	446.683600	433.958000	539.914100	466.787600
5377.000000	13.000000	3.000000	1128.000000	5.769300	0.000000	53.124100	113.915200	118.577200	108.865300	136.398700	108.065900	91.097800	71.224500	81.227800	73.907200	101.321800	103.143200	121.921300	116.966900	83.436300	88.367600	121.206800	121.213300	121.654600	126.244300	134.717000	157.210600	182.372100	116.005200	103.617600	113.910200	59.433500	82.963000	100.837900	103.957600	97.208600	116.646500	80.400600	69.325400	87.878600	70.029500	77.319000	47.490400	34.558600	52.254200	55.960000	64.969400	54.671400	0.000000
2929.000000	13.000000	3.000000	958.000000	5.798800	1020.220200	1234.372100	1326.335900	1327.844700	1343.358400	1407.085900	1550.297900	1608.388700	1478.554700	1176.547900	1350.837900	1302.337900	1441.531300	1329.413100	1495.684600	1503.856400	1422.908200	1544.256800	1740.885700	1663.241200	1368.448200	1321.221700	1406.476600	1336.439500	1349.783200	1275.627900	1370.113300	1127.950200	1299.845700	1216.363300	1186.726600	1131.144500	1242.167000	1131.173800	1088.284200	1114.369100	1222.370100	1098.902300	1299.269500	1281.500000	1334.289100	1371.564500	1348.097700	1348.367200	1326.112300
3829.000000	14.000000	3.000000	275.000000	0.359800	131.803300	158.503800	204.540000	195.267500	339.836600	256.075900	191.224800	228.400900	193.661500	213.343600	202.871900	250.173000	245.076000	248.017100	221.375600	159.251700	172.434200	172.395600	182.996900	161.168800	129.249400	118.099400	141.205700	138.771100	172.844600	150.290800	164.909500	143.245800	150.203900	162.271700	182.769700	173.292500	192.484800	187.979700	152.540100	188.608400	229.402600	231.963100	232.252300	219.690800	217.657500	225.587300	215.650600	214.756700	219.815500
4546.000000	14.000000	3.000000	320.000000	0.368800	174.081400	196.823000	214.672700	200.824800	214.806400	224.153700	209.213700	187.745600	183.403400	253.123700	273.699500	216.183000	231.436800	204.570200	186.293000	190.017700	150.945100	133.266400	207.769800	201.172000	120.851600	0.000000	135.673800	121.801800	141.678600	140.118500	168.964900	169.883200	172.540600	179.290900	173.480400	167.553300	169.836900	109.754700	155.564400	159.770400	187.091900	165.174700	182.199800	205.923200	165.795500	176.601400	143.848100	169.216800	152.864100
2042.000000	14.000000	3.000000	551.000000	0.492000	95.614600	103.937300	107.352700	111.829700	116.900500	120.567400	129.201200	147.572400	127.044400	91.471300	83.987100	97.494900	74.967300	90.702100	108.100500	91.804900	64.104200	85.565900	76.844100	56.230100	78.310700	77.563900	92.607500	66.498700	57.800800	80.932300	60.132400	74.331800	45.078400	74.899500	53.302300	51.247400	72.880700	62.565600	75.056300	56.270800	108.724600	80.024900	84.140400	85.590700	83.209000	92.184600	81.921100	98.521600	91.430600
5942.000000	14.000000	3.000000	407.000000	0.523500	24.382900	25.564700	40.953600	45.752700	75.694900	62.204400	41.609400	31.458300	34.718700	81.377900	92.491800	52.653200	40.823900	67.432300	65.013000	39.781400	44.131400	44.317100	43.667500	55.522000	55.583900	66.318300	80.058100	73.486300	99.731500	78.817500	69.045900	69.233100	73.218100	119.642200	163.049100	98.725200	69.308000	93.091900	86.809900	98.499900	17.039000	0.000000	58.513600	54.095800	71.594100	52.289100	56.703400	73.441100	63.357500
4934.000000	14.000000	3.000000	339.000000	0.524400	242.056300	298.378400	538.200700	515.772500	697.788100	731.272500	371.737800	390.834700	388.187500	953.421400	906.822800	610.626000	688.007800	662.917000	672.307600	373.890100	376.216600	400.065700	518.628400	482.483600	694.814000	658.647500	750.897500	755.178200	753.951700	709.077100	707.122100	690.517100	717.755400	1335.729500	1408.498000	776.513700	791.080100	934.064000	842.532200	947.806200	201.469200	180.639200	510.396000	530.242700	547.528800	443.445300	454.246300	699.285200	670.712400
5560.000000	14.000000	3.000000	379.000000	2.164000	65.931600	0.000000	75.513900	62.743800	57.090000	0.000000	0.000000	74.049600	58.248600	87.863200	0.000000	80.879900	0.000000	96.905800	106.529400	78.544700	75.888500	67.088700	60.578500	0.000000	0.000000	0.000000	123.067100	124.210100	63.618200	71.580400	61.611800	141.572400	137.193700	142.190900	149.429900	168.710300	146.913800	138.787500	151.259500	155.439200	0.000000	0.000000	0.000000	0.000000	0.000000	0.000000	0.000000	0.000000	0.000000
2079.000000	14.000000	3.000000	909.000000	5.076800	312.897700	323.500500	293.380400	314.393100	380.692100	306.151100	345.605500	286.998500	333.565200	327.406700	312.243400	314.558300	353.646500	347.474100	332.217800	344.857900	328.903600	288.008100	314.348900	294.648900	240.986600	239.303800	260.434600	242.149000	237.322900	216.154900	244.163300	272.396700	300.842000	295.192100	317.323700	308.483400	333.554900	336.214400	317.079100	285.637200	311.441900	293.764400	332.399700	329.363000	333.765600	324.239000	360.990200	349.655800	318.191400
2174.000000	14.000000	3.000000	915.000000	5.077000	193.450600	207.671100	194.029300	165.200800	199.636200	193.955300	192.419300	227.843600	201.200600	200.890400	225.267200	205.550800	202.054200	211.259000	242.714000	205.999900	189.737200	211.524500	175.979900	177.234400	117.319000	158.665300	165.185400	139.274800	164.637800	151.041600	159.416100	184.416900	214.320800	203.397900	207.041300	206.313200	195.522800	202.316000	202.620000	252.453600	199.973000	184.515500	207.197400	204.193000	220.941400	192.202900	183.420500	187.781900	208.786000
2847.000000	14.000000	3.000000	949.000000	5.085800	183.238800	211.666700	177.831500	157.745700	223.124100	198.938400	171.639300	176.723000	222.956500	153.036400	157.871900	196.574800	193.727500	205.866900	211.633400	196.465100	182.232700	187.707900	158.529300	168.225800	137.408000	107.072200	149.081200	132.338700	137.960200	132.938500	121.325300	189.372200	169.627400	162.641800	198.194800	207.917100	210.529900	198.035200	201.401500	169.510000	198.285200	171.198500	195.810200	182.077400	196.474500	213.966800	214.226000	185.048700	170.453900
3561.000000	14.000000	3.000000	990.000000	5.089100	129.821300	107.562300	95.866700	103.794600	132.045700	99.088900	107.995100	116.914600	112.387500	104.923200	86.932800	116.728400	113.773000	115.711200	144.400100	95.925100	117.223800	119.810400	95.214100	98.065200	67.704000	88.794400	72.909600	64.554100	62.978200	63.021500	68.060100	106.723100	99.794100	103.906100	106.106300	117.570500	138.159900	102.890000	107.600500	115.670600	146.009000	117.182500	113.548600	126.354400	108.988600	109.386500	138.445100	87.714600	101.999100
4224.000000	14.000000	3.000000	1030.000000	5.191200	2085.502000	1599.101600	1601.726600	1563.660200	1991.812500	1976.631800	1561.208000	1529.354500	1613.876000	1660.473600	1534.110400	1554.347700	1656.185500	1895.499000	1895.780300	1444.145500	1463.584000	1535.409200	1448.492200	1410.969700	1360.908200	1308.564500	1569.361300	1590.336900	1164.931600	1191.383800	1137.076200	1515.579100	1609.201200	1491.359400	1555.883800	1805.552700	1771.521500	1539.231400	1516.315400	1529.821300	1807.995100	1887.782200	1764.869100	1851.857400	1775.605500	1427.583000	1544.513700	1340.333000	1343.612300
4002.000000	14.000000	3.000000	719.000000	5.198400	307.785400	299.608400	339.334700	320.723900	352.661900	360.424100	321.864700	306.935100	310.913100	321.544400	295.486800	351.996800	329.489700	343.546600	332.832300	330.631600	303.778300	344.126700	259.190700	276.627400	251.187600	247.991500	218.180400	219.172900	266.066900	276.970200	236.020600	313.939700	283.102300	331.092500	319.339100	351.317100	331.058100	335.719500	341.241500	297.049600	315.766800	359.887000	360.327600	328.546400	357.371800	318.459000	313.802000	301.845200	349.599600
5151.000000	14.000000	3.000000	1098.000000	5.201900	662.612300	568.856900	554.774400	529.730000	666.024400	631.203100	462.297900	436.037600	428.022900	537.687500	589.652800	578.104500	595.134800	596.072800	541.841300	389.458300	407.312700	468.185100	433.576900	394.717500	359.032000	372.485100	332.929400	295.312500	291.675000	308.264600	251.618400	524.297400	525.861300	465.285400	436.877200	479.875000	512.313500	423.305400	411.493700	449.558300	540.251000	535.424300	496.636700	515.627900	454.446500	400.951900	420.091600	361.813700	336.620800
4971.000000	14.000000	3.000000	765.000000	5.206000	351.927700	272.140600	332.349100	346.884300	368.095000	385.392100	336.341100	388.144800	361.845000	278.366700	331.558800	326.349400	388.944100	382.104200	349.158900	307.444600	320.602500	309.103500	246.476800	245.688200	253.358400	245.693600	236.415900	233.189700	294.240000	301.446000	292.624300	322.894800	311.501700	345.630100	320.479700	354.100600	351.595500	366.044900	361.277300	345.804400	377.150400	367.607900	365.724400	378.355000	357.900100	353.926500	358.320100	316.061800	338.946300
4749.000000	14.000000	3.000000	329.000000	5.207100	1869.373800	1453.146100	1470.040000	1366.024800	1963.465300	1698.916400	1175.179800	1190.647200	1153.951500	1385.586800	1526.696500	1431.527600	1554.993500	1597.062500	1560.535200	1052.054600	1068.648100	1143.480200	981.967400	1040.027800	849.146500	865.201300	768.650800	803.175400	796.551600	851.599700	877.786100	1356.486600	1371.369100	1300.061200	1276.395500	1390.441300	1414.809200	1106.619000	1207.241500	1253.268200	1560.590300	1667.057300	1377.945800	1381.296900	1365.175000	1075.898800	1029.221700	941.631200	969.589200
5739.000000	14.000000	3.000000	799.000000	5.209200	130.269300	115.969100	135.124500	158.677400	162.942300	164.729200	120.588000	210.220600	182.749600	138.012800	120.841900	139.137100	147.432100	153.653000	160.691300	155.445100	154.405400	150.142700	116.060400	105.506400	96.888500	92.791100	61.093700	97.784900	122.770400	115.180400	103.580300	138.674400	127.840400	146.426100	142.116000	146.653600	148.358600	166.974400	158.959200	184.088600	146.892100	153.958000	216.656600	174.629200	165.863900	150.289800	137.404800	199.399400	200.555100
4823.000000	14.000000	3.000000	759.000000	5.210500	169.748900	186.908200	189.756800	191.365600	226.141700	204.381700	204.238600	219.140100	207.224900	192.399700	186.890600	221.460900	214.996100	236.915900	231.861300	207.095600	198.891700	213.909100	171.777000	151.523700	142.202500	149.022600	144.050300	129.471700	155.561800	197.119600	182.380600	179.612700	201.028000	199.551000	201.582300	201.381000	209.337500	214.860400	205.706400	212.298300	234.142900	240.933100	205.698600	211.121100	199.171500	191.817000	174.138400	193.484100	182.221800
5669.000000	14.000000	3.000000	1166.000000	5.213500	222.072000	199.101600	179.320800	196.791100	237.425200	249.046400	151.542100	155.715600	151.536100	203.229500	196.540400	196.879200	210.738000	199.126800	208.677400	170.991500	139.707300	142.616800	145.580000	155.004800	112.963900	119.310700	125.839500	130.801900	100.034700	106.637300	110.009400	202.839100	193.749900	165.675800	175.528400	165.806900	194.330000	162.878800	140.648300	158.060200	173.515300	194.181600	172.691400	171.592500	171.033000	154.089600	132.739400	139.951000	147.673300
4727.000000	14.000000	3.000000	753.000000	5.525800	165.401200	162.165000	155.952900	157.796400	198.877300	156.236900	155.020100	174.142800	172.967400	155.431600	151.468300	144.573500	122.425700	133.530800	132.132700	158.785900	145.727800	195.613300	122.220000	111.162600	105.363000	85.973300	89.190200	85.556900	107.405400	96.073500	138.220900	139.309700	134.636200	159.649200	143.274000	122.941700	147.067900	157.579700	176.111100	151.028900	141.516400	161.077900	181.929200	155.776200	138.801500	152.054000	153.882200	137.160500	143.784400
5050.000000	14.000000	3.000000	1091.000000	5.554500	355.445100	319.608600	363.524200	314.451400	454.507300	373.399900	331.574200	363.970500	359.930900	324.303700	346.164300	373.449200	391.758800	356.401400	344.362100	325.645800	323.067100	333.330300	278.176000	259.289100	200.923300	214.420300	214.528300	182.431400	201.321500	159.101400	192.454800	349.944800	294.919700	306.995100	286.756100	291.003400	316.896500	285.497300	337.623000	345.337600	330.207500	319.707000	349.617900	413.162800	358.686300	274.044400	295.514600	341.768800	292.953600
2943.000000	14.000000	3.000000	955.000000	5.561300	2791.380900	2763.929700	2981.429700	2929.835900	3201.990200	3344.005900	2875.328100	2839.929700	2800.947300	2774.087900	2906.306600	2901.568400	2882.517600	3041.931600	3035.824200	2709.421900	2647.837900	2781.453100	2741.388700	2509.656300	2530.744100	2358.005900	2401.722700	2322.861300	2193.523400	2235.439500	2128.210900	2810.546900	2961.044900	2807.177700	2850.543000	2803.552700	2897.453100	2477.886700	2578.002000	2559.878900	2859.738300	2926.785200	2799.308600	2806.777300	2840.601600	2672.685500	2684.435500	2649.189500	2645.632800
2745.000000	14.000000	3.000000	945.000000	5.562400	799.749000	754.285600	664.354000	710.066900	832.682600	796.187500	718.927200	724.225100	723.206500	630.903800	676.696800	721.074700	657.903800	818.388200	744.771500	721.908200	710.675800	675.416000	565.877000	534.309600	460.690400	476.611300	481.755600	495.551800	574.248500	508.390900	538.741700	620.610800	572.414100	684.306200	729.845200	725.425800	728.946800	706.944300	772.774900	750.175800	880.367700	867.919400	787.344200	732.805700	803.055700	731.693400	765.426800	673.083000	685.447800
1738.000000	14.000000	3.000000	894.000000	5.564600	304.952100	281.182600	189.050900	193.552500	220.459800	256.825200	197.606100	266.994600	219.449000	174.802200	199.405000	240.375700	157.271900	263.582800	217.797200	193.099600	204.876300	313.932100	132.748900	131.140300	89.372600	85.515700	100.633200	105.727500	119.744300	105.850300	0.000000	115.623800	141.601200	195.072000	201.519500	233.476600	193.297900	196.183500	238.582400	244.861100	289.256800	232.684400	273.510500	216.609700	207.330100	215.751000	198.685900	246.165800	249.223100
4323.000000	14.000000	3.000000	1039.000000	5.565600	227.953400	233.378300	267.392600	249.025900	261.363500	252.777000	252.090700	282.388400	256.271700	257.929400	254.678500	267.461900	250.648800	271.564900	255.477900	231.380700	229.741000	228.950100	192.357300	163.215600	182.034900	161.629600	167.662200	149.718400	154.319900	155.773700	171.449100	248.647000	256.237500	274.001700	233.483800	216.233200	228.552100	205.013900	222.828600	205.611800	246.560200	240.956100	267.920900	292.143100	230.108600	226.595700	224.090200	216.703200	224.906400
4082.000000	14.000000	3.000000	1023.000000	5.570400	906.522500	768.600600	940.041500	933.931600	990.484900	946.696800	920.327100	882.688500	865.843300	755.231900	841.310500	923.153800	919.335400	964.657200	949.602500	883.272000	828.612300	811.431200	773.980000	694.852100	663.308600	620.920900	598.910200	592.425300	642.376500	545.603500	628.470200	902.830600	928.600600	828.733900	819.742700	841.148400	903.376000	770.138700	833.648900	858.630900	915.018600	809.795900	914.304700	951.634800	877.827600	862.932100	884.084000	822.089800	735.743700
5624.000000	14.000000	3.000000	1159.000000	5.573400	139.425300	105.410000	133.768100	147.142300	144.445400	151.909100	170.090900	139.910800	132.222000	105.733700	101.051300	146.403100	136.607100	156.829600	139.736300	136.644300	120.353100	108.835300	116.242600	97.572200	80.206700	85.909500	70.775500	57.772400	60.905800	81.821900	53.917700	112.772800	126.697600	127.344000	110.040100	139.197900	119.494000	99.265700	125.772800	108.202000	124.238000	113.361200	153.372900	135.604700	144.873900	140.661100	118.718200	145.195900	128.026400
3998.000000	14.000000	3.000000	1013.000000	5.573700	385.363000	356.209700	332.870600	312.080600	360.248000	370.361600	309.987500	354.525100	327.150100	289.583500	275.046400	311.400900	348.774700	381.280000	370.039600	353.424600	293.084200	299.629400	248.642000	187.182400	201.915300	205.682300	214.290900	181.937500	212.809800	213.714000	213.198200	279.203400	272.517800	329.272700	318.330100	309.630600	369.929700	296.009800	357.748000	324.613500	395.328600	422.447500	336.856400	315.060500	336.543200	332.671100	332.561800	299.106000	281.179000
5193.000000	14.000000	3.000000	1107.000000	5.574000	133.600300	117.206500	143.046100	140.484100	138.820400	133.127700	141.310700	109.513400	122.598800	116.960000	111.891900	136.127800	131.615500	152.810200	157.801500	133.384600	138.700900	117.807700	99.089400	117.970000	98.622300	57.744900	85.170600	56.334000	71.495500	82.882000	69.173700	96.024400	121.655000	109.519700	112.559300	120.420700	127.230300	113.640000	114.501300	121.443500	141.961100	158.536600	127.916300	131.447900	129.720500	106.214800	118.018800	98.172800	96.793700
4906.000000	14.000000	3.000000	1081.000000	5.579200	174.882400	146.353400	145.103100	139.731200	186.973800	203.802900	170.975500	162.678300	159.248900	112.119000	172.621800	156.539300	164.002200	186.114700	203.842500	195.319900	172.545900	191.451700	89.758200	77.199800	105.892100	125.167900	104.682400	69.136200	76.761800	93.368100	89.995300	143.780200	139.349400	161.453100	140.800800	144.443800	187.207900	177.937900	172.930700	183.892600	179.218600	213.260900	191.721800	162.787400	176.230000	184.665400	195.468400	148.072100	171.843400
4036.000000	14.000000	3.000000	1018.000000	5.629700	963.146500	925.524900	544.693400	545.733900	733.991200	691.615200	639.939000	621.981000	630.755400	600.160600	584.036100	635.585900	658.415500	694.059600	754.596700	580.103000	615.879400	579.270000	532.063000	516.967800	232.625500	243.066000	280.820100	238.804200	352.642100	305.752900	304.714100	516.331100	562.554700	496.473900	547.422900	692.265100	626.226600	580.539100	587.250500	640.617200	846.214800	795.502000	645.876000	651.424800	629.687500	629.832500	688.684100	543.565900	584.737800
5098.000000	14.000000	3.000000	1096.000000	5.634200	1587.295900	1404.835000	1194.346700	1242.592800	1347.901400	1325.245100	1298.335900	1256.800800	1312.303700	1097.698200	1155.795900	1298.270500	1324.055700	1389.887700	1327.307600	1118.576200	1138.145500	1072.694300	1133.581100	1080.088900	423.600300	484.196500	433.440700	449.655000	627.130900	653.774400	598.983400	1242.620100	1299.474600	965.730500	984.477500	1145.924800	1154.407200	1079.177700	1047.915000	1116.961900	1281.120100	1175.382800	1115.492200	1185.499000	1172.498000	1127.377900	1233.480500	1014.406700	1036.784200
5290.000000	14.000000	3.000000	1112.000000	5.642600	265.924800	218.288500	192.673600	216.010400	217.888700	256.168500	213.499400	204.671300	208.882900	204.797100	216.228300	249.663100	218.456200	244.785900	208.478400	196.522300	175.102700	181.564500	184.564100	176.897900	82.228400	81.305000	86.786900	69.002400	104.418800	108.015100	109.742000	219.397800	218.043600	152.059600	163.609900	186.623400	175.004900	204.611700	173.228300	181.544100	236.048500	236.748400	176.886600	169.944900	215.404900	167.744800	187.264400	191.182000	142.633700
1068.000000	14.000000	3.000000	859.000000	5.661300	529.105500	505.433100	528.319800	530.518100	578.669400	601.647900	464.440400	476.103300	482.021200	477.185800	464.468800	486.918200	559.192900	528.587900	545.557100	495.828900	498.695300	504.229000	344.531700	318.883800	224.687300	240.113400	211.257400	245.880400	276.406000	279.505100	308.845900	419.735100	439.335700	455.526900	545.453100	503.150100	514.937000	519.250500	560.503400	533.993700	580.986300	592.893600	498.240500	486.475800	483.170900	529.847700	474.024900	437.909700	469.478300
1249.000000	14.000000	3.000000	869.000000	5.662700	3327.302700	3397.275400	4452.046900	4363.566400	4602.761700	4497.832000	3921.084000	3815.886700	3670.988300	3807.611300	4027.293000	4139.269500	4138.699200	4062.220700	4079.048800	4002.560500	3864.230500	3951.162100	3322.103500	3184.789100	3113.377000	3141.863300	2718.378900	2873.593800	3039.318400	2983.726600	3153.039100	3968.019500	4126.109400	3974.878900	4001.095700	3972.128900	4090.687500	3920.599600	4029.568400	4059.125000	4002.216800	4125.605500	3917.402300	3859.785200	3987.494100	3666.753900	3737.771500	3789.855500	3793.255900
2601.000000	14.000000	3.000000	937.000000	5.662800	948.391600	984.265600	1124.722700	1137.610400	1264.183600	1252.185500	1025.001000	1022.986300	1027.089800	968.816900	1024.565400	1149.618200	1146.795900	1141.836900	1173.991200	981.660200	996.497100	991.636700	752.176300	730.646000	484.749000	584.874500	517.002900	465.887200	518.877000	537.679200	508.394300	1040.516600	1015.116200	969.632300	1008.227500	1002.407200	1110.909200	1092.581100	1150.339800	1059.248000	1128.211900	1014.165500	1059.831100	1036.419900	1024.710000	1061.035200	931.185100	909.222200	922.211900
1405.000000	14.000000	3.000000	875.000000	5.701500	469.151100	437.994900	551.588400	415.235600	589.182100	535.092300	507.471400	532.543000	488.828100	469.216100	470.460700	404.606000	499.004200	474.105200	502.038600	541.103000	513.051300	509.063000	395.789100	436.001500	373.430400	221.430500	353.745800	416.217800	380.401900	390.833500	389.165500	462.815400	507.022900	470.145800	498.752700	468.379400	485.678200	480.094500	467.168900	573.177200	519.186500	479.897900	559.202100	516.427200	537.713900	549.000000	482.904800	556.705100	531.373500
4331.000000	14.000000	3.000000	1037.000000	5.881600	168.717500	160.080400	173.379300	185.379900	138.399300	143.461300	202.477300	180.923500	199.991900	201.873400	138.205700	168.661600	195.770400	209.244100	211.061400	181.371600	200.003400	176.728300	147.843100	157.004000	144.180200	66.994500	121.647400	138.549900	127.973800	139.264300	99.361600	159.704100	133.496900	205.902700	200.309300	208.711900	186.790900	168.628700	201.364700	198.943400	267.452100	275.409400	239.718700	255.923300	189.800700	224.316900	246.127900	170.393400	168.266100
4714.000000	14.000000	3.000000	1064.000000	5.932900	108.874600	111.386500	137.579300	124.761400	166.859700	140.911400	151.262300	124.544300	137.617800	108.332300	105.165900	78.819800	104.229400	83.971000	115.921800	145.180800	159.537500	125.313600	82.423400	78.031900	0.000000	46.114700	0.000000	0.000000	58.596100	40.853400	0.000000	86.967000	112.937600	103.103600	133.679000	113.071800	139.900800	114.382000	119.067500	89.373200	147.431800	150.803300	162.022700	149.424100	157.502800	127.061000	138.924400	103.246500	123.666100
2130.000000	15.000000	3.000000	568.000000	5.200700	349.495600	279.139600	222.301800	200.777500	500.284200	441.114500	231.134300	182.123000	185.596300	236.902500	214.403300	250.569100	295.929700	343.173100	385.082800	199.627900	171.864600	187.650300	166.448600	112.160200	82.357700	99.608000	86.084700	84.856300	100.416100	115.979400	90.916000	198.613800	193.714000	199.720900	266.349100	283.326700	303.385500	191.545800	224.559200	197.257000	320.042700	399.032200	297.747800	277.653800	231.860800	172.544300	174.166900	137.053600	121.958400
4149.000000	15.000000	3.000000	725.000000	5.206100	241.496900	201.120500	227.172700	229.945900	236.491800	232.304100	221.782800	213.756000	209.390300	224.525100	200.519800	237.728600	229.299200	244.617200	285.567900	217.913900	230.035200	226.982200	166.524900	142.677000	159.169600	173.967800	0.000000	0.000000	179.584200	190.856400	73.466900	190.671500	220.406100	221.631100	220.598800	248.562000	243.595200	244.828500	214.778400	218.378800	253.663900	280.795700	236.611200	229.255600	243.205400	222.826000	221.597700	213.090500	218.481800
3969.000000	15.000000	3.000000	283.000000	5.210300	150.223800	115.940700	102.869200	93.713200	118.374400	119.595800	101.720300	60.080000	68.454800	105.679500	106.725000	90.313200	99.489700	139.682600	112.116900	51.269300	69.101300	70.805500	0.000000	74.042700	56.089300	71.363400	56.635200	51.154000	55.509500	0.000000	41.733800	105.365400	85.518500	99.838600	86.732800	89.307000	81.374500	69.925100	80.773700	71.447000	118.079200	92.405300	88.590600	90.216500	81.475300	53.837600	91.773800	74.568400	50.535200
5178.000000	15.000000	3.000000	351.000000	5.215500	187.538900	150.145000	140.755400	127.433200	140.804200	122.859300	75.881400	72.056200	98.090400	131.235800	132.190700	117.233900	147.704000	132.421500	116.334000	81.167200	77.409400	73.938700	93.318100	95.036900	90.519000	68.148100	60.558900	65.823700	52.808900	50.113300	57.430700	139.735000	127.179800	109.044600	89.556600	90.895900	100.474000	89.121600	82.341400	93.770000	128.239300	98.051300	93.027500	96.083000	86.210800	69.390700	101.042400	62.989300	63.970700
2718.000000	15.000000	3.000000	629.000000	5.216300	70.262800	74.590300	54.200300	52.356000	129.834600	135.880700	95.920600	97.195700	84.888900	0.000000	0.000000	84.581500	72.459800	109.048600	119.611700	98.634500	80.062400	107.793300	0.000000	54.957100	0.000000	0.000000	0.000000	0.000000	57.779900	68.814300	67.518200	54.333700	61.342400	76.153500	75.927300	74.088700	113.915600	94.603800	95.624600	75.724600	122.516000	125.675300	99.428000	105.442100	94.352400	87.399200	82.758400	103.959000	100.033400
1592.000000	15.000000	3.000000	887.000000	5.223100	88.003700	64.824400	65.101100	63.915100	104.048700	71.459000	63.467900	56.900500	69.714700	46.205700	43.582900	79.795600	67.993400	79.340400	69.956500	58.292100	45.272100	68.139000	40.688400	43.487500	0.000000	53.856200	0.000000	0.000000	53.567900	63.544800	38.518900	66.244600	0.000000	46.358600	55.119300	66.592700	84.903500	78.641900	68.779100	66.574200	63.942000	81.643800	54.981400	55.829700	61.052800	61.228900	61.495100	76.707500	69.973000
470.000000	15.000000	3.000000	62.000000	5.527400	111.920600	83.199600	97.118600	74.633000	117.267700	102.639900	111.914600	81.704500	91.733100	92.611100	0.000000	0.000000	0.000000	110.988400	113.865600	86.968500	0.000000	86.944600	0.000000	54.087100	66.385700	0.000000	0.000000	0.000000	0.000000	0.000000	0.000000	97.689900	77.122100	97.361400	0.000000	84.436600	101.352600	76.415800	97.723500	0.000000	104.549900	121.816300	113.203600	108.641200	94.897900	0.000000	67.732600	0.000000	47.938200
1263.000000	15.000000	3.000000	867.000000	5.535100	288.532500	195.213700	203.427600	160.615100	214.839000	196.876100	104.517600	163.938200	129.685700	179.217700	156.649000	142.358900	169.149900	195.810100	202.282200	132.926800	164.118900	120.136000	122.941000	99.370400	0.000000	58.256000	0.000000	0.000000	72.741300	77.274300	0.000000	69.539900	117.931800	110.496000	187.114300	164.114600	199.976900	163.164100	194.866300	153.204300	272.945800	293.622600	179.136000	173.688500	190.468300	155.584500	140.973800	114.576200	109.166400
2544.000000	15.000000	3.000000	935.000000	5.549300	146.385500	134.741000	109.931800	95.920300	144.484600	145.320300	113.710900	121.310800	119.436800	109.960000	80.265600	104.259100	99.140900	141.325300	94.870400	111.253700	126.771300	118.765400	53.050300	0.000000	0.000000	0.000000	52.051600	55.066800	0.000000	24.755000	0.000000	91.036300	56.723500	118.616300	105.148400	102.235600	109.615300	143.802500	106.630200	111.805200	185.245200	149.234100	115.573000	129.435900	99.393600	85.943600	102.923300	100.889800	78.270900
4287.000000	15.000000	3.000000	1030.000000	5.566700	105.554100	98.086200	52.456500	90.268700	99.180400	112.165600	135.866300	95.272000	124.856300	104.865100	101.943700	92.959800	0.000000	119.941900	102.852100	159.224500	135.072800	71.807000	44.412500	0.000000	20.210100	0.000000	0.000000	0.000000	0.000000	56.668200	68.971800	0.000000	55.937300	0.000000	108.566300	84.380900	115.771100	104.110500	76.609700	106.898600	116.743800	105.584500	106.150900	92.183900	110.130400	89.501300	153.536400	66.620300	95.668500
3744.000000	15.000000	3.000000	1003.000000	5.572000	117.645600	99.514800	74.948900	50.919400	80.588800	95.714900	79.810700	81.351900	73.923300	55.205300	69.711000	82.140000	67.657400	96.594400	81.479600	80.720400	79.123000	89.258100	0.000000	0.000000	25.423900	67.176900	0.000000	0.000000	50.487900	32.394600	0.000000	0.000000	52.692800	56.234000	72.796000	77.348700	64.848300	59.725900	77.100700	68.360600	105.683800	102.774600	73.923500	68.235700	73.583400	87.268400	68.359800	45.377500	72.378800
5092.000000	15.000000	3.000000	1097.000000	5.572300	72.878200	0.000000	52.153000	84.666000	88.190100	69.104000	64.958300	56.684000	0.000000	37.567700	52.518600	55.276800	67.241600	56.615800	0.000000	57.700700	46.840500	37.468700	0.000000	0.000000	0.000000	0.000000	14.550300	15.147200	0.000000	0.000000	0.000000	0.000000	40.707500	48.531900	51.759300	70.343800	45.124700	47.110900	68.757400	51.424800	76.524700	59.828100	55.814800	50.565700	76.761700	47.936700	50.597600	23.933100	51.511400
5575.000000	15.000000	3.000000	1149.000000	5.574800	58.745400	0.000000	0.000000	53.535900	67.952500	53.413300	51.466300	55.853700	46.070900	21.620100	39.920300	55.339000	61.903500	70.714800	60.409600	60.506600	65.902300	75.709400	0.000000	0.000000	0.000000	0.000000	0.000000	0.000000	23.344400	12.572600	0.000000	0.000000	0.000000	54.977400	25.548100	55.571300	45.056800	0.000000	46.719500	0.000000	72.528700	64.049000	73.491500	0.000000	72.481700	63.660000	37.367800	39.258300	50.139700
5616.000000	15.000000	3.000000	1164.000000	5.631700	540.270500	457.461400	345.805200	337.834000	426.045400	382.712900	408.121300	376.422100	401.287100	302.599100	336.002200	381.052000	404.299100	415.825900	412.010300	357.324000	389.271500	390.210400	244.248200	261.207000	100.400600	92.823500	80.114600	105.526900	136.750700	157.377100	145.744800	355.847400	309.033200	277.050800	270.027600	303.356000	287.502400	328.645000	367.404800	378.863300	336.900900	327.551500	331.766600	314.398400	325.377900	351.101800	375.221900	310.530500	273.156300
5002.000000	15.000000	3.000000	1086.000000	5.638700	374.472400	285.502700	194.345500	159.597400	259.577600	283.580600	273.448200	256.564000	254.964000	183.818200	187.088900	236.497900	223.296600	256.822000	225.856100	201.392100	248.574700	224.097300	123.526400	145.287800	38.986900	35.359800	60.904900	58.988700	101.427400	81.600300	95.126500	171.565300	185.753200	154.471900	180.458600	207.696300	218.029200	232.875500	231.101000	229.555100	277.700200	252.191400	246.012300	202.101300	233.683700	291.647500	255.693200	173.818100	210.198000
5286.000000	15.000000	3.000000	1113.000000	5.643500	341.633100	311.079600	233.219100	238.393700	295.899400	280.973100	294.636000	279.104200	239.804000	215.292400	232.810300	268.547600	291.116200	272.537600	243.346900	234.447300	259.475300	221.188600	0.000000	205.692900	74.938800	62.500500	67.230800	89.316100	93.898300	91.542100	83.255600	227.868800	225.107500	0.000000	200.970200	249.804400	221.595100	137.447500	231.459500	230.373800	79.374500	259.585000	254.710100	235.035400	230.350800	242.267200	224.477500	205.788000	198.246700
5571.000000	15.000000	3.000000	1154.000000	5.649900	190.259200	197.456300	86.248200	107.804700	141.651100	133.039600	166.693600	134.769400	136.841200	108.749000	120.757100	114.563900	124.070800	134.628700	162.849500	115.589200	152.900000	154.187100	72.437400	72.859600	17.367300	48.697400	0.000000	0.000000	0.000000	62.027300	60.570900	91.125600	81.012500	64.390300	76.052700	90.690500	111.168100	149.454500	156.112700	145.404200	138.235600	140.058000	116.500200	91.384600	103.839700	119.918300	110.313000	91.116100	94.118200
5819.000000	15.000000	3.000000	1180.000000	5.650700	176.380400	139.814000	125.409200	103.453500	139.253100	135.985700	126.598600	122.008500	120.849400	90.526900	111.762100	133.920000	135.956900	126.962100	142.702500	129.179200	132.745600	143.528900	92.985100	107.495600	0.000000	0.000000	61.860000	0.000000	52.718400	50.234600	51.407000	92.261500	105.478600	100.929300	100.522500	120.619800	120.700900	103.408100	106.799100	140.495700	117.556700	119.705200	117.391300	128.860800	118.903300	114.657300	99.987100	100.533500	101.673500
5868.000000	15.000000	3.000000	1181.000000	5.656900	265.741900	204.197900	0.000000	0.000000	164.769000	183.036900	174.801500	179.845100	164.979700	126.951300	0.000000	135.499600	173.189200	147.921100	159.994800	179.388400	154.234600	207.579200	0.000000	0.000000	0.000000	0.000000	109.672400	61.012900	0.000000	0.000000	87.206800	158.299100	196.444300	107.318700	138.262900	156.486700	134.525800	135.989500	164.281600	208.031300	0.000000	166.064600	161.774300	169.886000	177.295900	198.652700	114.180400	161.218600	108.517500
3802.000000	15.000000	3.000000	1005.000000	5.668500	305.894300	279.359100	334.404500	324.696500	394.843500	383.234100	322.532700	341.593000	302.879600	273.355500	306.592300	392.413100	336.963900	352.472400	336.007800	293.027800	276.326400	322.393100	234.718100	167.874800	82.635800	103.122100	69.820300	100.025600	120.176100	112.892600	107.080200	315.041700	323.495400	241.894200	294.584200	289.784900	307.452900	329.675000	331.261000	342.731000	309.628700	345.529800	286.435300	313.394300	282.571500	240.767800	308.627700	283.232700	266.499800
2353.000000	15.000000	3.000000	926.000000	5.673300	275.844000	229.108400	233.472500	220.879900	310.987800	277.148700	186.424300	219.591200	237.411900	226.288500	197.777500	216.584200	230.865800	252.298500	245.962300	208.349700	187.787000	248.355600	141.574100	103.169400	62.041800	72.398400	50.572500	66.663800	93.192700	98.543300	78.044900	184.527500	176.941200	186.652100	195.483500	206.555400	211.117300	232.701300	244.817300	236.447900	277.761200	244.913000	214.944800	220.630100	195.876800	210.005100	192.784200	176.280800	176.447300
3608.000000	15.000000	3.000000	994.000000	5.676600	95.276600	80.138600	84.912500	94.074100	111.481900	110.083600	79.902200	83.926300	81.527600	72.964700	73.904200	89.459700	88.031900	103.423100	86.852500	58.419300	63.674800	95.513400	32.262600	25.307000	11.339600	0.000000	0.000000	15.779800	9.977500	17.202400	7.248900	67.584500	44.020800	61.735900	84.295800	83.929500	78.544900	96.241800	87.610500	80.435500	86.981800	93.301700	73.873400	77.909100	79.864600	73.295000	75.994000	35.143700	51.103000
4753.000000	15.000000	3.000000	1072.000000	5.677400	116.919500	99.445400	123.138800	122.144700	122.344400	135.822000	142.170300	116.861800	103.984100	90.275800	103.607400	107.509900	123.813000	107.752600	115.503400	98.214000	103.521500	95.500500	53.470500	52.194500	0.000000	0.000000	0.000000	0.000000	0.000000	0.000000	27.824600	70.498400	90.891800	60.590900	87.976300	77.972600	89.848800	97.404400	97.648400	120.129800	102.125500	134.671800	116.059600	85.071700	83.021500	81.937500	132.343100	73.047900	92.288500
4666.000000	15.000000	3.000000	1062.000000	5.677700	53.494800	50.697700	0.000000	50.508800	58.852800	70.177100	50.337900	61.513700	63.416500	0.000000	65.437700	47.216400	68.906000	0.000000	49.789700	0.000000	56.398100	42.117900	0.000000	0.000000	19.882000	0.000000	0.000000	9.359100	11.057000	0.000000	25.334700	0.000000	0.000000	33.980500	0.000000	28.519500	32.167000	50.689900	64.358500	61.024600	50.727700	67.083800	54.271600	0.000000	48.860700	0.000000	0.000000	34.261200	31.257600
1162.000000	15.000000	3.000000	864.000000	5.687300	113.167100	68.440800	129.847400	89.806200	168.612700	319.200200	99.273700	54.596800	86.382600	44.068800	75.054300	71.975300	98.199200	27.413600	0.000000	110.835500	0.000000	65.674700	0.000000	0.000000	0.000000	0.000000	0.000000	0.000000	0.000000	0.000000	16.707700	0.000000	0.000000	0.000000	39.638100	102.222800	0.000000	50.101900	0.000000	68.365800	0.000000	72.376000	127.655600	0.000000	88.289300	0.000000	42.620700	90.943100	61.371700
2697.000000	15.000000	3.000000	942.000000	5.692800	154.102300	134.068200	179.018100	178.697600	191.935100	157.910500	164.997100	151.960300	151.264600	145.875700	152.101600	144.995000	188.442900	143.593300	123.102800	166.723500	149.655400	150.118500	108.049800	104.114400	54.050800	0.000000	60.409500	0.000000	49.049700	0.000000	62.894000	134.218400	129.945100	104.852200	157.203700	97.845100	126.064600	128.314200	148.762100	141.947600	160.968000	193.828700	177.070800	132.010600	124.893200	114.201000	138.018600	179.242600	130.165000
3898.000000	15.000000	3.000000	1010.000000	5.695900	79.927800	0.000000	73.615700	72.191100	82.392300	91.717100	63.036600	56.299500	62.355300	60.757200	57.640700	66.885200	98.488200	63.822000	73.919600	59.439600	44.000500	64.523300	21.878300	0.000000	0.000000	0.000000	15.166800	0.000000	0.000000	0.000000	0.000000	0.000000	11.414000	54.418100	53.183600	41.874100	68.946200	57.394400	68.818100	56.732600	58.135700	71.822900	53.998000	61.971000	63.508500	57.670700	45.036100	50.230300	52.377400
3271.000000	15.000000	3.000000	974.000000	5.735600	72.180700	56.207800	51.916400	58.822500	88.125400	48.505700	54.118300	43.870400	40.094800	47.558300	44.215100	44.506900	53.210000	49.932000	51.134600	42.259400	35.074200	49.527600	0.000000	0.000000	0.000000	0.000000	21.861800	0.000000	0.000000	0.000000	0.000000	16.793900	19.740900	37.333300	0.000000	43.432700	50.309500	50.560200	38.743200	66.355000	87.919800	76.829500	57.004600	62.569900	77.442600	36.466600	37.375400	46.787400	24.574400
4798.000000	16.000000	3.000000	331.000000	1.323400	0.000000	0.000000	55.556400	0.000000	0.000000	0.000000	0.000000	0.000000	0.000000	114.541100	115.096600	98.508700	103.343000	143.331800	139.977900	117.942100	112.531100	105.681800	91.477600	114.247900	84.913800	96.175900	88.255600	79.350200	82.218900	86.603100	72.730300	76.401400	58.910200	84.488600	97.983000	94.555700	94.667600	104.339100	84.933800	103.812100	62.611000	57.129700	58.635700	0.000000	49.640100	0.000000	55.491900	64.610600	54.214800
217.000000	16.000000	3.000000	431.000000	1.804800	0.000000	40.399500	52.870600	0.000000	63.123600	68.559700	81.935000	57.070800	0.000000	228.287200	221.207400	253.529400	198.916400	221.825300	261.619100	181.284100	204.181200	149.628400	91.355400	84.712000	103.595300	156.351700	212.421300	197.722500	102.757300	194.190600	99.155500	101.556300	103.827800	83.469500	108.451500	89.366300	118.583500	84.097000	85.603900	80.296100	211.099200	333.211900	225.958700	244.976200	317.398200	0.000000	297.739500	184.802100	187.122800
940.000000	16.000000	3.000000	475.000000	1.817200	34.897400	53.438800	53.819100	45.912800	75.752900	57.721600	59.523300	59.563700	55.773100	195.224200	192.886200	209.839100	238.290300	198.705100	228.745600	181.632000	195.993500	196.526900	75.982600	89.147000	105.115500	99.962500	110.582200	123.936200	89.469800	100.813700	98.457700	102.498500	96.246300	102.295300	94.605800	111.200100	106.302900	109.812100	92.576800	112.826500	111.844700	83.034800	229.380500	228.859300	231.523600	182.869900	198.735500	223.606200	0.000000
412.000000	16.000000	3.000000	445.000000	2.124800	115.794700	145.742300	136.315200	126.925200	208.910800	202.936900	171.943200	197.995400	180.125000	673.950200	672.393100	628.596200	657.985400	592.870600	636.956100	530.022000	478.177700	499.256300	267.520300	306.027300	291.944600	299.028800	366.446500	344.531700	339.444300	346.707000	348.012000	351.825400	348.292200	288.102500	266.598600	286.095700	282.875700	302.465600	276.007100	287.592800	560.838900	547.422900	568.448700	547.902800	503.589100	533.016100	503.038100	456.950700	410.077900
1567.000000	16.000000	3.000000	513.000000	2.138400	46.712900	39.396900	15.191800	0.000000	41.691600	25.384700	45.584800	45.909900	44.650100	120.826800	99.806800	108.730200	100.092400	99.106200	99.235100	97.662400	72.125600	94.948200	52.728200	33.605500	72.178500	35.550300	47.551800	83.351500	91.152500	83.311300	47.999200	76.724100	77.911300	34.279100	46.474700	61.316900	64.708600	45.773800	65.411000	0.000000	76.748500	80.459100	79.379800	77.364200	78.945700	111.700100	82.690300	73.162000	75.806600
642.000000	16.000000	3.000000	459.000000	2.424700	0.000000	0.000000	11.238900	28.874300	20.513000	32.283700	25.851800	25.950300	35.509700	70.366800	47.534100	48.278800	61.328800	51.107600	51.319900	41.165900	43.443700	43.835100	50.705000	44.974000	40.926700	52.852600	52.503500	54.846500	55.544300	39.642300	43.240000	50.441400	50.331100	0.000000	0.000000	34.489100	36.347900	29.599000	17.865200	27.582600	53.818800	46.993000	42.080100	49.350200	46.693900	34.389800	53.001200	38.395100	41.890700
25.000000	16.000000	3.000000	419.000000	2.831900	62.410500	98.346500	117.814100	81.783800	110.222800	94.034900	96.186800	86.289200	88.437300	289.930900	261.341600	267.955300	291.709000	261.645000	274.545400	193.826500	182.570900	216.047600	196.334600	191.236000	197.386000	202.459600	247.286300	258.838400	223.796400	210.190600	197.322100	185.366300	188.560500	127.699000	103.818400	147.062900	140.740000	124.420200	130.079600	133.505900	313.330100	309.042000	293.598600	302.675300	282.722400	251.012100	229.672100	193.713700	241.432100
460.000000	16.000000	3.000000	447.000000	3.506100	0.000000	11.507700	13.603400	27.857100	13.771500	29.861800	19.730000	20.634300	0.000000	25.043600	0.000000	33.471000	38.756000	42.179800	47.983100	0.000000	41.671800	35.954700	50.542900	43.959400	43.827200	37.556200	50.454600	42.660100	52.330100	38.923800	34.828600	32.164000	30.326700	17.508500	21.036900	29.343000	18.845400	16.630400	0.000000	12.240500	28.674000	41.211000	38.968800	27.769200	34.255800	28.765900	34.073300	18.077100	26.231100
462.000000	17.000000	3.000000	447.000000	1.070700	22.614600	32.068500	38.468100	47.993700	65.407300	72.282800	0.000000	57.001900	47.157300	254.898300	266.423600	238.761100	234.120000	271.843000	250.104400	224.748300	214.131500	214.595600	60.830800	70.976600	102.361800	95.636900	117.921700	98.909800	0.000000	88.848100	102.094400	81.043100	73.413000	87.650300	83.406400	94.318400	91.585400	120.193700	90.454000	107.817400	0.000000	0.000000	249.750500	263.470900	268.630600	187.385000	214.164600	282.519300	275.779100
5896.000000	17.000000	3.000000	403.000000	1.076700	58.934600	69.084800	69.411500	60.427500	90.269100	83.545000	79.186500	84.783000	83.029200	350.207800	335.048300	348.863000	310.258300	373.813200	373.901400	338.376700	316.010700	342.724100	101.196300	116.337400	151.195300	140.380000	166.564500	170.020300	155.081900	128.116500	159.047700	139.413500	131.662500	127.138400	128.695300	128.872200	119.887700	137.141600	122.135100	153.095200	354.570800	335.266800	514.540500	535.744100	498.911600	418.975600	383.861800	411.620800	421.891400
942.000000	17.000000	3.000000	475.000000	1.301000	8.611300	0.000000	7.913800	0.000000	21.625600	18.927600	0.000000	0.000000	0.000000	28.572300	34.696900	48.339100	46.512700	59.599100	44.224000	44.847800	41.152000	28.877100	26.514700	17.981600	22.547600	18.264700	0.000000	0.000000	21.507900	0.000000	17.245400	20.903400	16.928900	16.703200	19.371100	0.000000	0.000000	21.457800	20.320400	13.448000	34.565300	43.083600	81.043800	71.301600	74.539700	66.951400	55.609800	46.307500	64.427500
6033.000000	17.000000	3.000000	417.000000	1.408700	249.209500	362.617400	325.867900	318.095500	441.203400	484.219000	453.534200	411.898200	436.085200	1837.453100	1784.119100	1826.530300	1845.831100	1970.605500	1885.021500	1639.002000	1670.972700	1613.934600	684.774400	688.185100	786.801300	749.945300	833.621100	928.409200	812.944800	882.559100	800.181200	733.284700	754.993200	631.356400	650.219700	720.619100	745.632800	728.747600	730.860400	758.849600	1931.900400	1922.650400	2461.919900	2481.117200	2374.560500	1977.055700	2105.316400	1921.518600	2036.171900
544.000000	17.000000	3.000000	453.000000	1.409800	13.412300	0.000000	0.000000	0.000000	15.259700	15.443200	19.075500	0.000000	21.372200	50.183600	53.857000	52.365400	48.359400	44.364700	52.779900	43.271600	61.041400	49.710400	0.000000	0.000000	0.000000	27.950000	38.494700	23.999100	31.714500	26.708300	25.265600	0.000000	9.847400	0.000000	21.212400	26.950700	20.863100	0.000000	15.939600	36.285000	70.004200	58.338700	72.999900	65.436100	82.738800	68.096700	46.972500	48.605300	52.568400
1080.000000	17.000000	3.000000	485.000000	1.411200	52.139000	45.932400	52.778600	0.000000	58.480300	50.861000	69.254900	52.880500	46.774000	192.699800	177.907500	185.691200	196.642700	184.690300	201.154900	166.789200	171.385600	165.345500	69.411200	66.522000	99.064600	89.601200	107.302300	90.611600	88.429600	74.825000	96.229000	74.019100	78.590200	63.823800	87.211900	81.839900	68.436200	81.939900	67.444800	66.842500	195.973800	203.331100	254.711700	249.461200	254.405400	191.652000	210.217700	212.771200	196.812700
461.000000	17.000000	3.000000	447.000000	1.530000	32.367600	0.000000	0.000000	0.000000	0.000000	0.000000	0.000000	0.000000	0.000000	108.050600	126.871000	144.434200	135.678200	115.453200	133.874100	113.327700	140.522800	143.711400	0.000000	53.252500	0.000000	0.000000	0.000000	0.000000	0.000000	0.000000	0.000000	0.000000	0.000000	0.000000	0.000000	0.000000	0.000000	0.000000	0.000000	0.000000	150.616700	0.000000	153.272200	153.250400	135.668300	111.654400	127.481200	153.743700	103.663500
463.000000	17.000000	3.000000	447.000000	1.770700	42.574800	0.000000	0.000000	0.000000	0.000000	0.000000	0.000000	0.000000	0.000000	164.381100	169.215100	0.000000	186.468900	158.360900	188.376800	196.269500	162.356200	169.064800	66.678600	68.787800	0.000000	59.529700	52.391400	69.728300	84.271700	81.596100	99.315100	73.178000	0.000000	0.000000	72.065700	53.760500	83.339000	52.690100	0.000000	0.000000	180.029900	161.824300	212.721200	192.261000	206.109400	94.547100	164.974100	182.632200	185.815200
5897.000000	17.000000	3.000000	403.000000	2.109500	0.000000	0.000000	22.976000	22.143600	30.840500	0.000000	12.662300	18.831700	0.000000	78.033300	60.230500	96.690700	74.627100	66.601000	92.958600	86.549000	75.502300	94.457300	39.663900	36.200500	49.066000	33.852000	39.515600	45.849200	29.375300	41.603600	20.544300	17.298100	30.618400	0.000000	23.909300	34.926200	22.809500	36.331300	41.473200	42.483600	78.839100	77.678500	92.770000	90.150200	78.300200	58.048500	75.825900	67.194600	66.364100
4734.000000	18.000000	4.000000	753.000000	2.692100	7.533600	0.000000	9.898200	9.834100	2.525500	12.232500	23.516900	0.000000	16.480700	0.000000	4.103600	11.698000	27.083000	0.000000	14.044600	10.487800	27.155900	25.320300	0.000000	0.000000	0.000000	0.000000	0.000000	0.000000	18.649200	0.000000	24.883300	23.678800	0.000000	34.134400	25.520400	0.000000	19.944500	25.368100	21.760600	25.792700	169.916100	150.102500	200.477900	187.277500	211.194300	194.162400	224.018700	194.806900	221.071700
69.000000	18.000000	4.000000	423.000000	3.065400	0.000000	0.000000	0.000000	0.000000	0.000000	0.000000	0.000000	0.000000	0.000000	0.000000	0.000000	0.000000	0.000000	0.000000	0.000000	0.000000	0.000000	0.000000	0.000000	0.000000	0.000000	0.000000	0.000000	0.000000	0.000000	0.000000	0.000000	0.000000	0.000000	0.000000	0.000000	0.000000	0.000000	0.000000	0.000000	0.000000	50.198900	0.000000	36.173500	52.061400	40.825800	38.005100	0.000000	29.270400	0.000000
30.000000	18.000000	4.000000	419.000000	3.151100	0.000000	0.000000	0.000000	0.000000	0.000000	0.000000	0.000000	0.000000	27.489300	18.896900	21.897800	0.000000	0.000000	19.645400	0.000000	0.000000	0.000000	0.000000	0.000000	0.000000	0.000000	0.000000	0.000000	0.000000	0.000000	0.000000	0.000000	0.000000	0.000000	0.000000	0.000000	0.000000	0.000000	23.276500	0.000000	0.000000	55.818100	50.059800	46.641800	56.979400	61.740400	46.288500	20.461100	40.495800	38.651200
5420.000000	18.000000	4.000000	365.000000	3.902200	260.095500	350.764400	153.272500	152.140700	0.000000	0.000000	56.714100	34.946600	44.610300	100.795000	94.115400	82.293100	96.014600	65.658000	48.162600	259.546900	242.327100	236.619300	85.949000	82.077700	46.397200	41.646300	608.358900	627.443800	479.834500	556.036100	502.813700	0.000000	0.000000	0.000000	40.475900	0.000000	30.401200	0.000000	0.000000	0.000000	274.547100	289.708000	367.889600	354.581100	380.672900	494.745100	464.443800	332.568100	364.598600
5512.000000	18.000000	4.000000	375.000000	3.903000	1747.004900	2287.234400	1138.067400	1089.478500	141.550400	87.938700	397.320800	394.930900	403.868700	788.830100	704.756300	658.676800	199.626600	297.019500	74.395300	1927.193400	1934.962900	1894.255900	638.171900	664.544400	240.276500	233.058300	4548.062500	4557.386700	3961.453100	3958.341800	4226.293000	182.324300	190.896400	275.612300	85.340000	207.121800	210.766100	159.086200	125.820200	147.793600	1725.387700	1764.911100	2757.619100	2510.960900	2831.906300	3593.035200	3484.767600	2619.392600	2714.285200
4510.000000	18.000000	4.000000	313.000000	4.554600	0.000000	0.000000	0.000000	0.000000	0.000000	0.000000	0.000000	0.000000	0.000000	0.000000	0.000000	0.000000	0.000000	0.000000	0.000000	0.000000	0.000000	0.000000	0.000000	60.227300	0.000000	0.000000	70.471300	0.000000	0.000000	0.000000	81.380500	0.000000	0.000000	0.000000	0.000000	0.000000	0.000000	0.000000	0.000000	0.000000	125.521800	94.735400	60.951800	64.643600	70.354100	55.436100	82.837400	72.923900	71.435900
2572.000000	18.000000	4.000000	614.000000	4.574900	316.202900	446.509000	207.506600	209.876500	0.000000	24.684200	0.000000	23.132100	5.252300	157.456400	160.011800	147.507400	127.564600	43.794900	51.659200	203.405500	216.237100	233.684600	44.537600	45.669700	34.905200	43.979000	1500.432600	1543.513700	712.802700	711.159700	712.747600	0.000000	0.000000	44.623800	56.689100	18.581200	15.604900	0.000000	15.807000	0.000000	375.191700	343.930700	518.586400	542.956100	484.179400	446.385300	373.141600	321.784900	393.857700
5649.000000	18.000000	4.000000	387.000000	5.134700	58.526300	50.233700	44.217400	0.000000	0.000000	0.000000	0.000000	0.000000	0.000000	0.000000	41.611000	0.000000	0.000000	22.233800	16.578800	36.313700	35.315600	0.000000	0.000000	0.000000	0.000000	0.000000	57.552700	54.964500	0.000000	44.881300	51.668600	0.000000	0.000000	0.000000	22.437600	0.000000	0.000000	0.000000	0.000000	0.000000	85.934500	63.195100	70.636700	71.338900	58.012900	64.657100	80.488600	48.862400	57.125100
2032.000000	19.000000	4.000000	555.000000	2.246400	0.000000	13.809700	0.000000	20.869200	12.839600	0.000000	31.118500	0.000000	13.408200	36.862800	0.000000	31.665100	41.824100	63.408400	37.839200	25.409700	0.000000	53.897800	17.307400	0.000000	24.757200	35.382800	29.597900	19.159500	34.648800	20.264200	0.000000	37.300400	10.194800	22.521900	39.518100	24.255200	30.168100	20.313800	24.198500	15.820500	84.249900	87.694600	119.253200	104.201800	115.148900	84.512900	87.578200	98.010900	75.365100
1852.000000	19.000000	4.000000	533.000000	2.247200	85.964800	115.514000	146.038900	105.934100	135.903300	134.128400	157.308600	148.176600	174.826400	227.405000	211.772300	253.566500	232.175900	335.940700	311.412100	266.059800	223.660000	228.749300	152.060700	118.539400	142.316800	126.288500	121.032700	133.119600	141.882200	145.902100	131.744600	200.986800	202.840000	215.370000	198.983300	200.105600	203.573100	153.811800	162.454600	139.585700	635.948700	586.748500	829.479500	883.676300	842.749500	708.576200	709.804200	711.843300	666.269500
2142.000000	19.000000	4.000000	564.000000	2.343900	216.935400	0.000000	543.933600	481.926300	291.359100	277.054200	511.344500	420.389600	490.546600	996.819300	982.540500	907.090300	923.562500	977.373500	969.637700	891.658700	846.794900	850.261700	957.425800	988.440400	1130.900400	1097.720700	1132.874000	1091.485400	1107.162100	1041.865200	1033.718800	782.543000	726.778800	487.064200	698.729500	714.785600	730.622600	691.078100	628.007800	694.855000	6936.843300	6512.691400	571.411600	519.476600	542.127900	514.913600	504.456500	515.040000	269.075000
2764.000000	19.000000	4.000000	632.000000	2.351500	40.178700	48.132000	91.758500	76.473100	62.984900	51.297000	65.002100	68.468300	66.041400	132.572900	119.526900	122.576100	111.861300	136.841100	138.663100	113.938300	115.653700	108.188900	120.621700	119.801300	156.077300	143.214700	170.034700	126.870700	142.291100	122.088300	156.572600	85.822600	92.236500	98.301100	105.921900	102.394000	94.775800	93.089600	94.366600	90.348000	931.870100	900.977500	78.793900	63.412900	71.340900	80.911400	68.582000	76.617100	64.624100
2381.000000	19.000000	4.000000	590.000000	2.923300	0.000000	24.608300	19.636300	27.404300	30.124000	18.089000	38.940900	26.293600	32.454400	26.509200	31.868600	22.299000	37.729600	0.000000	34.538700	40.934800	0.000000	31.396300	27.833300	30.393500	0.000000	40.770600	54.572100	49.221300	22.514800	48.789400	50.013200	40.683800	27.879700	47.439100	58.801500	41.329100	47.009800	53.051300	29.110100	35.641500	103.290300	128.603600	145.344500	162.693400	144.621100	158.326000	151.761100	149.381200	123.043300
1553.000000	19.000000	4.000000	517.000000	3.165600	72.850800	92.714800	114.033600	124.957500	109.542100	88.356200	129.021100	140.254300	132.916500	186.265000	167.573400	189.268700	203.183300	221.593600	226.099100	188.929400	208.812100	220.729400	77.266500	0.000000	83.570900	121.735600	105.270000	103.515100	119.748400	128.152800	107.578400	173.760400	147.716900	139.938400	126.500000	159.167700	172.232500	155.202500	140.054200	97.954800	467.928500	531.348100	738.160200	670.012200	662.856900	665.372600	639.056600	536.698200	543.369100
3280.000000	19.000000	4.000000	679.000000	3.481800	0.000000	0.000000	90.525900	77.863100	64.214600	0.000000	81.307500	63.760000	78.545500	125.492100	104.373400	122.437600	138.406500	141.457600	124.201600	86.885300	95.598900	74.421000	82.065300	67.523400	0.000000	73.547800	88.449300	0.000000	0.000000	79.607500	0.000000	110.851500	0.000000	74.620100	71.082700	103.143200	88.960900	76.220700	57.372000	52.010900	259.057600	268.189500	356.381800	342.735600	329.181600	268.991200	241.264300	187.399700	206.833900
2760.000000	19.000000	4.000000	633.000000	3.489400	29.950000	45.064800	45.682700	49.462100	0.000000	0.000000	0.000000	48.352900	0.000000	56.297900	60.443000	74.701200	69.450400	74.951300	84.509000	0.000000	0.000000	63.821800	54.911000	0.000000	0.000000	0.000000	0.000000	0.000000	0.000000	0.000000	0.000000	64.738700	56.825600	51.603600	62.402700	53.126000	67.433200	47.337500	54.260700	38.507500	179.838000	200.697800	256.254200	251.118300	237.676000	156.300300	179.250100	156.981400	143.071400
1756.000000	19.000000	4.000000	523.000000	4.429000	0.000000	0.000000	90.233000	84.620400	50.961500	64.510300	71.078100	56.707900	65.662800	0.000000	79.798400	82.537000	69.403600	90.864000	80.876100	80.332200	62.896100	57.091900	0.000000	0.000000	73.104700	56.706200	71.209700	75.667500	82.736500	57.493600	79.946900	73.758600	0.000000	73.079500	54.347800	73.207300	84.066000	59.980300	48.969500	44.757200	213.949000	210.067700	286.365700	277.468000	267.025400	197.596400	203.379500	179.907200	167.479500
1316.000000	19.000000	4.000000	501.000000	4.433300	135.797400	51.394100	194.230000	164.529700	0.000000	133.409800	123.081600	109.047300	110.442800	195.884800	195.663000	167.236200	175.099200	162.426000	161.933700	144.157500	155.002800	166.373800	161.737300	168.976100	202.126700	191.285400	157.503700	153.109900	163.670900	143.195300	167.019900	172.958000	160.805300	130.448900	134.576300	164.368200	173.362400	105.655600	103.103800	118.538600	496.342300	443.994100	603.896500	594.146000	634.283700	495.043900	467.890400	367.953400	371.254600
5468.000000	19.000000	4.000000	369.000000	4.537800	64.532300	44.577300	52.216400	59.654700	79.251600	78.209900	109.945500	92.096200	98.006300	87.515700	108.400300	94.583600	120.795700	167.318600	125.431000	99.327200	120.597500	127.126800	0.000000	67.396100	71.323400	40.148600	80.882300	80.713700	69.533900	72.865800	63.964700	50.659000	54.134200	48.144200	51.356300	45.836100	46.720400	57.339100	75.474000	55.609100	301.544200	321.822300	284.382800	282.964400	282.815700	300.886500	289.640600	290.587600	285.245600
5840.000000	19.000000	4.000000	401.000000	4.721300	0.000000	65.338900	0.000000	84.984100	0.000000	71.861500	97.078600	71.709300	80.521500	115.431400	137.543200	121.772000	120.752100	164.364900	175.140700	127.557800	115.999500	130.926600	84.519800	0.000000	89.197000	85.712000	129.458700	124.910600	89.461100	100.308300	89.126200	68.442100	89.658100	71.885900	81.989600	53.853400	53.841500	79.930100	70.484600	70.856400	321.845900	315.171600	235.160200	234.088100	260.752400	310.880400	258.188200	293.324200	286.189200
5222.000000	19.000000	4.000000	355.000000	4.721800	0.000000	19.471500	0.000000	18.914900	0.000000	32.011200	0.000000	36.487100	35.627000	55.668400	59.530500	57.576700	51.523100	55.628300	69.975800	43.227400	53.746300	66.189800	0.000000	32.653900	0.000000	39.051500	43.305500	0.000000	43.440000	32.441900	35.170200	20.462000	34.253700	37.575100	0.000000	0.000000	26.856200	0.000000	33.599100	26.805600	143.556600	130.042600	100.269800	104.365400	91.605100	141.404500	131.999100	112.926000	97.471100
5604.000000	19.000000	4.000000	383.000000	5.309300	0.000000	0.000000	50.579600	39.970000	0.000000	48.828900	41.281100	52.398700	42.387400	63.551600	0.000000	56.185100	58.397300	46.024600	52.664000	80.145800	55.902500	65.233600	45.825500	67.159400	74.883800	67.037500	86.774400	69.946000	54.431900	42.837600	46.194100	53.539700	46.466900	50.813100	39.398200	65.200300	53.783700	49.141800	59.767100	61.927900	163.178300	161.378400	141.610000	156.903700	159.539700	152.815300	170.353000	156.284900	151.426000
223.000000	19.000000	4.000000	429.000000	5.315100	66.801800	105.624200	98.165900	115.429400	93.254500	120.347300	124.936900	108.400800	135.886000	135.421800	138.126700	107.655700	121.476700	131.265300	133.716800	166.115600	177.999900	146.975300	133.646900	142.715100	177.150000	178.120000	165.598300	208.289400	174.209700	161.936000	167.373800	120.014500	153.161900	110.209700	102.684600	136.557300	123.110300	157.177900	157.838700	166.645500	368.384300	393.982900	353.284900	392.311000	331.771500	444.183300	398.549600	381.197800	362.316900
1796.000000	19.000000	4.000000	531.000000	5.567000	61.359600	55.619800	61.003800	0.000000	97.840000	96.914400	115.777400	124.645000	120.426500	69.913800	77.357700	112.092300	73.800500	126.867800	115.260300	119.068500	94.327700	125.773600	84.097500	80.904900	119.117900	101.036800	188.662600	166.165300	113.936600	121.956200	123.998000	64.969600	74.887100	77.008700	102.711900	136.025000	126.164900	103.467800	144.161000	102.868300	460.496800	445.102500	547.705100	550.847200	545.101100	548.750500	517.488800	499.100800	468.270300
595.000000	19.000000	4.000000	457.000000	5.845100	88.367700	107.340900	78.213000	87.068100	0.000000	0.000000	61.660500	72.255600	66.931100	91.376200	122.706400	94.452400	93.859600	106.626400	111.000500	109.065200	105.862400	105.677100	141.154100	116.019700	135.843800	145.293300	195.749800	186.104700	155.067400	155.611900	153.692100	134.373800	127.708600	118.859700	137.760500	171.295000	147.894300	141.131500	123.468500	148.524700	426.694900	398.042100	417.611700	398.482000	436.944100	430.516900	458.595900	308.004000	359.265600
6009.000000	19.000000	4.000000	411.000000	5.851800	71.111300	0.000000	37.501900	43.401500	37.472400	0.000000	0.000000	46.381300	0.000000	38.362400	55.685000	61.325700	56.968100	51.593600	52.496700	39.252500	0.000000	0.000000	72.681300	69.055100	64.974700	68.482600	90.794100	91.941000	63.691500	54.402000	53.102200	0.000000	77.872100	0.000000	68.902300	0.000000	74.958100	56.308000	70.637800	60.151700	168.025200	215.942600	175.568100	180.187900	175.339000	220.737400	178.801000	132.572700	122.776000
2037.000000	20.000000	5.000000	553.000000	1.618700	0.000000	0.000000	0.000000	0.000000	0.000000	0.000000	0.000000	0.000000	0.000000	0.000000	0.000000	0.000000	0.000000	0.000000	0.000000	0.000000	0.000000	0.000000	0.000000	0.000000	0.000000	0.000000	0.000000	0.000000	0.000000	0.000000	0.000000	0.000000	0.000000	0.000000	0.000000	0.000000	0.000000	0.000000	0.000000	0.000000	0.000000	0.000000	0.000000	0.000000	0.000000	0.000000	0.000000	0.000000	0.000000
2470.000000	20.000000	5.000000	605.000000	3.086900	0.000000	0.000000	0.000000	0.000000	0.000000	11.718100	0.000000	0.000000	0.000000	0.000000	0.000000	0.000000	0.000000	0.000000	0.000000	0.000000	0.000000	0.000000	0.000000	0.000000	0.000000	0.000000	0.000000	0.000000	0.000000	0.000000	0.000000	0.000000	0.000000	0.000000	0.000000	0.000000	0.000000	0.000000	0.000000	0.000000	0.000000	0.000000	0.000000	0.000000	0.000000	0.000000	16.726600	0.000000	0.000000
3636.000000	21.000000	5.000000	265.000000	1.611400	0.000000	0.000000	0.000000	0.000000	0.000000	0.000000	0.000000	0.000000	0.000000	0.000000	0.000000	0.000000	0.000000	0.000000	0.000000	0.000000	0.000000	0.000000	0.000000	0.000000	0.000000	0.000000	0.000000	13.154200	0.000000	0.000000	0.000000	0.000000	0.000000	0.000000	0.000000	0.000000	0.000000	0.000000	0.000000	0.000000	0.000000	0.000000	0.000000	0.000000	0.000000	0.000000	0.000000	0.000000	0.000000
2598.000000	21.000000	5.000000	937.000000	2.264100	0.000000	0.000000	0.000000	0.000000	0.000000	0.000000	0.000000	0.000000	0.000000	0.000000	0.000000	0.000000	0.000000	0.000000	0.000000	0.000000	0.000000	33.920200	0.000000	0.000000	0.000000	0.000000	0.000000	0.000000	0.000000	0.000000	0.000000	0.000000	0.000000	0.000000	0.000000	0.000000	0.000000	0.000000	23.178100	0.000000	0.000000	0.000000	0.000000	0.000000	0.000000	0.000000	0.000000	0.000000	0.000000
2316.000000	21.000000	5.000000	921.000000	2.602200	0.000000	0.000000	16.149900	0.000000	0.000000	0.000000	0.000000	0.000000	0.000000	0.000000	0.000000	0.000000	0.000000	0.000000	0.000000	0.000000	0.000000	0.000000	0.000000	0.000000	0.000000	0.000000	0.000000	0.000000	0.000000	0.000000	0.000000	0.000000	0.000000	0.000000	0.000000	0.000000	0.000000	0.000000	0.000000	0.000000	0.000000	0.000000	0.000000	0.000000	0.000000	0.000000	0.000000	0.000000	0.000000
2785.000000	21.000000	5.000000	949.000000	2.947500	0.000000	0.000000	0.000000	0.000000	0.000000	0.000000	0.000000	0.000000	0.000000	0.000000	0.000000	0.000000	0.000000	0.000000	0.000000	0.000000	0.000000	0.000000	0.000000	59.629300	0.000000	0.000000	0.000000	0.000000	27.287800	0.000000	0.000000	0.000000	0.000000	0.000000	0.000000	0.000000	53.075000	0.000000	0.000000	0.000000	0.000000	0.000000	9.415900	0.000000	0.000000	0.000000	0.000000	0.000000	0.000000
2321.000000	21.000000	5.000000	589.000000	3.427900	0.000000	0.000000	0.000000	0.000000	0.000000	0.000000	0.000000	0.000000	0.000000	0.000000	0.000000	0.000000	14.047700	0.000000	0.000000	0.000000	0.000000	0.000000	0.000000	0.000000	0.000000	0.000000	0.000000	0.000000	0.000000	0.000000	0.000000	0.000000	0.000000	0.000000	0.000000	0.000000	0.000000	0.000000	0.000000	0.000000	0.000000	0.000000	0.000000	0.000000	0.000000	0.000000	0.000000	0.000000	0.000000
4698.000000	22.000000	5.000000	327.000000	0.635300	0.000000	0.000000	0.000000	0.000000	0.000000	0.000000	0.000000	43.018600	47.046300	0.000000	0.000000	0.000000	0.000000	0.000000	0.000000	0.000000	0.000000	0.000000	0.000000	0.000000	0.000000	0.000000	0.000000	118.327900	0.000000	109.561400	0.000000	0.000000	0.000000	0.000000	0.000000	108.319000	0.000000	0.000000	0.000000	0.000000	0.000000	0.000000	0.000000	26.451800	26.803700	0.000000	0.000000	0.000000	21.034100
1994.000000	22.000000	5.000000	547.000000	0.697600	0.000000	0.000000	0.000000	0.000000	0.000000	0.000000	0.000000	0.000000	70.940800	0.000000	0.000000	0.000000	0.000000	0.000000	0.000000	0.000000	0.000000	0.000000	0.000000	0.000000	0.000000	0.000000	0.000000	0.000000	0.000000	0.000000	0.000000	0.000000	0.000000	0.000000	0.000000	0.000000	0.000000	62.575400	0.000000	0.000000	0.000000	0.000000	0.000000	0.000000	0.000000	0.000000	0.000000	0.000000	0.000000
5780.000000	22.000000	5.000000	803.000000	0.729200	0.000000	69.944800	16.486000	23.550000	19.567600	15.050300	0.000000	0.000000	0.000000	56.354600	0.000000	0.000000	0.000000	70.231500	0.000000	0.000000	0.000000	64.591100	0.000000	0.000000	24.624100	0.000000	0.000000	26.556700	0.000000	0.000000	0.000000	0.000000	0.000000	0.000000	23.508900	0.000000	0.000000	0.000000	0.000000	29.875600	45.831800	49.387500	0.000000	0.000000	53.238000	0.000000	61.838700	39.574700	0.000000
2932.000000	22.000000	5.000000	957.000000	2.244200	160.811300	234.569700	0.000000	0.000000	0.000000	0.000000	0.000000	0.000000	0.000000	0.000000	0.000000	0.000000	0.000000	0.000000	0.000000	0.000000	0.000000	0.000000	0.000000	0.000000	0.000000	0.000000	0.000000	0.000000	0.000000	0.000000	0.000000	0.000000	0.000000	0.000000	0.000000	0.000000	0.000000	0.000000	0.000000	0.000000	121.929800	112.546200	82.739100	105.365700	105.814300	126.629900	123.277600	74.829300	71.721300
4221.000000	22.000000	5.000000	293.000000	2.331300	83.881600	67.989700	36.929600	38.313900	44.958000	37.240100	124.637000	114.972500	117.037200	72.165500	82.451500	89.626200	79.614700	68.936400	93.580700	83.113000	101.588400	85.090000	149.848400	152.169200	90.588900	117.140700	121.056300	114.982200	93.261500	103.766500	105.483300	111.162000	89.451800	105.939700	126.263500	111.118700	108.868700	88.867500	94.669400	78.897200	142.540300	132.947800	150.228400	165.204000	136.370400	126.457200	114.620100	129.137600	137.719600
4928.000000	22.000000	5.000000	339.000000	2.336600	0.000000	0.000000	0.000000	0.000000	0.000000	0.000000	183.661700	192.997600	156.454300	0.000000	0.000000	129.711400	92.655200	123.876900	76.929900	68.005700	123.668600	0.000000	0.000000	328.321600	134.305700	0.000000	391.581700	158.694800	382.130600	177.586000	0.000000	170.860500	0.000000	0.000000	0.000000	189.059400	181.236800	154.244800	0.000000	0.000000	0.000000	134.556100	187.285600	180.922000	175.867600	219.231000	172.533300	208.562900	173.632000
5320.000000	22.000000	5.000000	361.000000	2.337700	0.000000	0.000000	0.000000	0.000000	0.000000	0.000000	0.000000	0.000000	0.000000	0.000000	0.000000	0.000000	0.000000	0.000000	0.000000	0.000000	0.000000	0.000000	0.000000	0.000000	0.000000	0.000000	0.000000	0.000000	0.000000	0.000000	0.000000	0.000000	0.000000	0.000000	44.990200	0.000000	0.000000	0.000000	0.000000	0.000000	58.487300	0.000000	0.000000	0.000000	0.000000	0.000000	0.000000	59.477700	0.000000
2692.000000	22.000000	5.000000	943.000000	2.450200	84.920500	101.330400	0.000000	0.000000	0.000000	24.356800	0.000000	0.000000	0.000000	53.494000	0.000000	0.000000	0.000000	0.000000	0.000000	0.000000	62.916800	62.974900	106.798500	100.245700	45.347200	0.000000	0.000000	0.000000	0.000000	52.700700	47.053100	0.000000	0.000000	0.000000	26.578600	63.425400	52.878800	28.630700	0.000000	0.000000	0.000000	25.368600	27.161900	23.545900	0.000000	0.000000	34.480600	0.000000	26.373900
4173.000000	22.000000	5.000000	291.000000	2.489700	0.000000	0.000000	0.000000	0.000000	0.000000	0.000000	0.000000	0.000000	0.000000	0.000000	0.000000	0.000000	0.000000	0.000000	0.000000	0.000000	0.000000	0.000000	0.000000	0.000000	0.000000	0.000000	0.000000	0.000000	0.000000	0.000000	0.000000	0.000000	0.000000	0.000000	0.000000	0.000000	0.000000	0.000000	0.000000	0.000000	0.000000	0.000000	0.000000	0.000000	18.094000	23.857700	0.000000	22.114800	19.351400
2701.000000	22.000000	5.000000	941.000000	2.523000	0.000000	133.037000	0.000000	0.000000	0.000000	0.000000	0.000000	0.000000	0.000000	0.000000	0.000000	0.000000	0.000000	0.000000	0.000000	0.000000	0.000000	0.000000	0.000000	0.000000	0.000000	0.000000	0.000000	0.000000	0.000000	0.000000	0.000000	0.000000	0.000000	0.000000	0.000000	0.000000	0.000000	0.000000	0.000000	0.000000	78.454000	82.447200	53.764500	78.424800	68.937600	65.350200	61.911700	50.612000	44.385900
5255.000000	22.000000	5.000000	781.000000	2.919800	0.000000	0.000000	0.000000	0.000000	0.000000	0.000000	77.262900	64.197700	0.000000	0.000000	0.000000	0.000000	0.000000	0.000000	29.819200	34.359600	0.000000	0.000000	41.336500	48.667300	12.754100	0.000000	18.224000	0.000000	0.000000	0.000000	0.000000	0.000000	2.137700	0.000000	0.000000	0.000000	0.000000	0.000000	0.000000	0.000000	27.236100	23.916600	0.000000	0.000000	23.391000	0.000000	10.047100	14.064400	0.000000
3989.000000	22.000000	5.000000	1014.000000	3.151700	0.000000	0.000000	0.000000	0.000000	0.000000	0.000000	0.000000	0.000000	0.000000	0.000000	0.000000	0.000000	0.000000	0.000000	0.000000	0.000000	0.000000	0.000000	0.000000	0.000000	0.000000	0.000000	0.000000	0.000000	0.000000	0.000000	0.000000	0.000000	0.000000	0.000000	0.000000	0.000000	0.000000	0.000000	0.000000	0.000000	0.000000	0.000000	0.000000	0.000000	0.000000	0.000000	0.000000	0.000000	0.000000
3944.000000	22.000000	5.000000	1012.000000	3.234700	0.000000	0.000000	0.000000	0.000000	0.000000	0.000000	0.000000	0.000000	0.000000	0.000000	0.000000	0.000000	0.000000	0.000000	0.000000	0.000000	0.000000	0.000000	0.000000	0.000000	0.000000	0.000000	0.000000	0.000000	0.000000	0.000000	0.000000	0.000000	0.000000	0.000000	0.000000	0.000000	0.000000	0.000000	0.000000	0.000000	0.000000	0.000000	22.137400	25.080400	0.000000	0.000000	0.000000	0.000000	0.000000
3710.000000	22.000000	5.000000	998.000000	5.876900	0.000000	0.000000	0.000000	0.000000	0.000000	0.000000	0.000000	0.000000	0.000000	0.000000	0.000000	29.494200	0.000000	0.000000	0.000000	0.000000	0.000000	0.000000	0.000000	0.000000	0.000000	0.000000	63.065000	56.545600	0.000000	0.000000	0.000000	0.000000	0.000000	0.000000	0.000000	0.000000	0.000000	0.000000	0.000000	0.000000	0.000000	0.000000	0.000000	0.000000	0.000000	0.000000	0.000000	0.000000	0.000000
5035.000000	23.000000	5.000000	343.000000	0.519100	31.186000	0.000000	0.000000	0.000000	0.000000	0.000000	0.000000	21.725300	0.000000	0.000000	26.159200	0.000000	34.178200	39.124700	0.000000	0.000000	0.000000	0.000000	0.000000	0.000000	0.000000	22.169500	38.781800	0.000000	0.000000	0.000000	0.000000	51.845900	0.000000	0.000000	51.908500	53.873300	49.130900	34.879500	41.353900	0.000000	0.000000	0.000000	0.000000	0.000000	31.365700	32.066700	25.373800	0.000000	0.000000
5607.000000	23.000000	5.000000	383.000000	0.537900	103.543000	115.538000	75.829600	95.428300	111.847200	97.674900	129.228300	119.425000	103.027300	0.000000	0.000000	0.000000	0.000000	0.000000	0.000000	0.000000	0.000000	0.000000	0.000000	0.000000	0.000000	0.000000	0.000000	0.000000	148.946500	114.353600	0.000000	63.736200	0.000000	0.000000	0.000000	0.000000	84.466200	0.000000	0.000000	0.000000	61.923800	56.743300	63.813600	87.315700	67.068500	91.707100	83.678900	82.177400	97.241900
5204.000000	23.000000	5.000000	779.000000	0.651200	57.824300	0.000000	0.000000	31.577100	59.415600	43.340700	0.000000	74.516000	62.140700	0.000000	57.344200	37.578700	60.965100	75.533000	82.653300	0.000000	75.942800	61.893400	47.512600	55.247700	49.842400	37.480300	0.000000	58.436600	0.000000	0.000000	0.000000	48.811000	0.000000	25.839700	0.000000	0.000000	0.000000	0.000000	0.000000	0.000000	78.377500	68.165900	57.012200	47.141800	0.000000	70.005700	58.250200	56.201700	73.514800
3965.000000	23.000000	5.000000	715.000000	0.856400	163.162800	205.914800	57.416800	0.000000	98.003800	84.413700	371.595700	378.129600	356.062000	165.377000	198.258400	211.627800	198.749900	200.055200	184.666600	245.098600	254.071000	223.633300	134.239400	119.345600	39.859400	59.187200	91.526800	97.030800	37.247500	0.000000	30.747100	58.401600	62.780500	54.060400	62.067300	165.026100	149.575400	84.673300	100.835700	76.024700	323.647000	275.308300	280.949700	242.493700	224.751500	315.244600	329.262500	328.285900	293.820100
5305.000000	23.000000	5.000000	783.000000	0.858000	44.795200	21.655400	0.000000	0.000000	0.000000	0.000000	37.726300	0.000000	35.499600	0.000000	17.289000	18.028700	0.000000	0.000000	0.000000	18.571500	31.203100	27.913700	31.408800	0.000000	0.000000	0.000000	17.085700	0.000000	0.000000	0.000000	22.117200	0.000000	13.046000	0.000000	0.000000	0.000000	18.787800	23.822900	0.000000	0.000000	41.971300	0.000000	28.324900	21.352600	0.000000	30.769700	0.000000	23.476000	32.190000
4290.000000	23.000000	5.000000	732.000000	0.859200	0.000000	74.522300	0.000000	18.630400	54.768300	19.867600	99.424600	91.923900	127.962600	77.632400	66.076100	71.549000	69.466600	90.553900	91.266700	75.388700	75.924700	69.260000	67.655800	64.885500	0.000000	0.000000	52.995800	28.995300	35.989300	0.000000	36.920100	34.857500	0.000000	33.442900	31.468700	53.222600	50.308000	24.211600	0.000000	0.000000	82.346700	80.720200	72.579300	60.021600	80.129000	83.341600	89.030200	82.160800	81.157700
1982.000000	23.000000	5.000000	905.000000	0.861900	89.246900	123.726000	26.826700	19.049900	44.928500	0.000000	126.253400	130.480000	122.969800	75.849200	77.000900	66.714600	87.965800	70.951600	95.442600	72.603900	78.518000	99.165100	75.532100	66.413200	0.000000	34.887900	0.000000	64.758600	0.000000	27.225500	0.000000	40.669600	43.271000	42.728100	45.925800	85.282200	79.966900	54.653600	32.242700	0.000000	54.405900	64.795600	50.686000	52.951200	53.134800	71.631000	0.000000	60.825100	45.885300
3.000000	23.000000	5.000000	817.000000	1.070600	48.512700	78.825200	22.229700	16.069300	0.000000	37.497000	0.000000	131.885100	0.000000	0.000000	53.275900	0.000000	78.960400	67.302200	58.178600	0.000000	0.000000	93.452300	52.331300	43.907200	29.563000	0.000000	0.000000	0.000000	23.175800	29.947600	0.000000	0.000000	28.208200	0.000000	30.050900	0.000000	64.176100	31.769300	36.941300	35.671100	82.578100	51.354200	0.000000	61.701400	55.577900	88.529600	98.894800	76.826000	84.345300
4966.000000	23.000000	5.000000	767.000000	1.158300	0.000000	0.000000	0.000000	14.676500	0.000000	0.000000	59.659300	47.816900	65.702800	34.379500	27.682200	21.236100	0.000000	0.000000	22.883700	33.951100	39.178600	39.936600	0.000000	21.328200	6.127800	0.000000	0.000000	0.000000	0.000000	0.000000	0.000000	0.000000	0.000000	11.335200	0.000000	0.000000	0.000000	0.000000	0.000000	0.000000	46.332000	38.613500	37.104800	0.000000	31.367800	54.795900	0.000000	40.284000	42.689300
3677.000000	23.000000	5.000000	699.000000	1.162500	200.161400	289.407000	55.635300	66.798900	71.429100	74.269900	433.616700	440.221400	485.606000	216.871200	244.946300	248.878300	251.061500	244.892600	268.449200	314.159700	318.107200	312.022200	140.795000	182.963900	56.063800	45.147500	72.192600	81.284200	0.000000	73.920800	52.647000	77.563600	49.319300	89.275000	75.851300	165.721100	198.608200	74.586500	97.836400	91.580800	412.895800	380.513700	347.992700	333.228500	331.039100	450.852300	420.991200	387.025400	396.711700
1642.000000	23.000000	5.000000	889.000000	1.163700	154.771600	179.273300	0.000000	39.401000	59.567800	0.000000	252.315100	222.622600	216.214600	0.000000	106.846200	0.000000	0.000000	0.000000	114.490300	131.969400	137.362100	152.602200	131.737900	153.616700	47.491300	0.000000	86.387200	67.274900	46.597300	0.000000	55.425500	0.000000	0.000000	0.000000	67.052000	133.062900	0.000000	0.000000	58.139400	39.107500	103.493000	117.198900	80.033100	80.464800	93.845800	104.560000	124.472500	81.125300	105.391100
4677.000000	23.000000	5.000000	751.000000	1.538600	0.000000	0.000000	0.000000	0.000000	0.000000	0.000000	34.849300	60.301500	34.310300	0.000000	0.000000	18.617700	23.947300	0.000000	15.684300	24.344700	34.536600	23.692600	0.000000	0.000000	0.000000	0.000000	0.000000	0.000000	0.000000	0.000000	0.000000	17.616800	0.000000	0.000000	0.000000	0.000000	15.373200	0.000000	10.533400	0.000000	37.731600	30.675600	22.685000	47.457500	0.000000	49.048800	38.421200	30.603100	0.000000
3385.000000	23.000000	5.000000	683.000000	1.549100	126.456400	185.558100	35.367900	33.319000	57.831900	59.312600	339.338900	329.109100	338.119900	189.894000	162.495400	179.146900	213.577900	209.630000	87.781100	220.737800	267.027600	230.875200	135.389300	137.259200	39.397000	0.000000	63.365000	54.625900	40.152100	37.905000	46.958600	52.919400	50.805100	45.129800	59.234800	117.040500	132.428700	80.215400	59.894800	53.705400	390.470700	306.258800	176.845000	260.356200	263.491000	341.024700	316.185500	329.580100	300.053200
1349.000000	23.000000	5.000000	873.000000	1.613600	95.677400	140.035200	0.000000	0.000000	52.988100	0.000000	181.350100	199.831700	185.963600	97.360000	93.966100	78.084700	79.806900	80.586100	118.942600	65.784700	110.364600	112.978300	122.173000	104.911400	37.929800	0.000000	93.653900	80.398100	0.000000	0.000000	0.000000	54.404900	41.388400	0.000000	0.000000	100.237300	90.134200	56.290300	50.378100	0.000000	100.261700	81.529900	76.855200	59.731900	56.128700	83.007900	71.377800	79.398700	69.937200
4196.000000	23.000000	5.000000	727.000000	1.714100	0.000000	0.000000	0.000000	0.000000	0.000000	0.000000	396.978500	546.948200	606.668000	372.964100	0.000000	388.898400	395.670900	390.371100	382.420200	429.817100	369.535400	376.723400	327.546600	0.000000	0.000000	0.000000	0.000000	0.000000	0.000000	0.000000	0.000000	0.000000	0.000000	0.000000	0.000000	324.473900	360.765600	0.000000	0.000000	0.000000	394.512200	420.990700	377.851800	338.843800	377.440200	391.074000	203.784900	317.671100	372.227300
3224.000000	23.000000	5.000000	973.000000	1.962400	166.551800	213.951200	40.743000	0.000000	0.000000	0.000000	247.872900	253.325400	245.401100	130.700100	133.696200	140.946900	131.539400	153.873000	142.751000	171.631700	167.540800	170.432600	190.826200	150.597700	0.000000	56.356000	110.765300	94.359500	71.733400	67.096200	46.239000	81.675500	57.650700	73.729100	58.104300	142.183100	131.392000	84.362400	67.964900	75.521900	102.980600	114.733000	103.586000	94.962500	108.613000	126.980000	118.568900	81.471300	108.567400
874.000000	23.000000	5.000000	851.000000	1.973400	30.230900	45.944400	0.000000	0.000000	0.000000	30.718600	98.615200	97.479100	121.872400	47.707300	0.000000	97.644200	69.217000	68.888100	63.359100	91.517000	63.703200	73.779100	41.857700	60.719800	53.345800	0.000000	60.930300	0.000000	0.000000	39.244500	40.523200	0.000000	0.000000	38.366300	32.963000	61.668400	78.442000	0.000000	0.000000	37.554300	80.151500	90.020400	63.321600	68.517800	69.706100	99.432100	78.922600	89.300800	66.667000
5301.000000	23.000000	5.000000	783.000000	1.975400	313.521700	416.048800	89.261600	86.850300	116.028500	107.244500	683.280800	690.625500	747.572800	70.545500	369.555200	398.310500	416.482400	395.574000	388.235800	522.337900	575.517100	510.064500	271.443800	280.831500	0.000000	82.461200	166.710900	137.813500	88.724100	100.994400	91.850500	97.684300	112.347200	127.239000	116.226600	257.363300	270.727300	147.534700	156.211400	0.000000	605.406300	595.150400	580.774400	546.461400	554.192900	672.325200	684.003900	561.029300	565.460900
5017.000000	23.000000	5.000000	769.000000	2.038300	95.820500	273.651600	55.232800	0.000000	0.000000	0.000000	497.901400	495.102300	0.000000	109.472500	215.809000	0.000000	282.056200	0.000000	0.000000	0.000000	357.168000	326.452900	0.000000	128.476100	0.000000	0.000000	0.000000	0.000000	0.000000	0.000000	0.000000	0.000000	0.000000	0.000000	0.000000	0.000000	0.000000	0.000000	58.635300	0.000000	0.000000	130.793500	0.000000	0.000000	0.000000	0.000000	142.137900	76.158700	0.000000
4963.000000	23.000000	5.000000	767.000000	2.276100	0.000000	0.000000	0.000000	0.000000	0.000000	0.000000	0.000000	0.000000	0.000000	0.000000	0.000000	0.000000	0.000000	144.101400	0.000000	0.000000	369.666000	381.514700	0.000000	0.000000	0.000000	0.000000	0.000000	79.925400	0.000000	0.000000	0.000000	0.000000	0.000000	0.000000	0.000000	0.000000	209.476900	0.000000	0.000000	0.000000	530.048800	483.692900	440.472200	454.098400	432.205100	527.050300	0.000000	393.965800	428.336400
434.000000	23.000000	5.000000	835.000000	2.306500	0.000000	51.936700	0.000000	0.000000	0.000000	0.000000	124.121100	133.540300	0.000000	0.000000	0.000000	0.000000	131.209200	0.000000	0.000000	0.000000	0.000000	0.000000	0.000000	0.000000	0.000000	0.000000	0.000000	0.000000	0.000000	0.000000	0.000000	0.000000	0.000000	0.000000	0.000000	0.000000	0.000000	0.000000	0.000000	0.000000	83.935900	86.203900	73.606300	101.420500	67.905000	86.232800	62.895000	0.000000	85.218200
5959.000000	23.000000	5.000000	811.000000	2.384900	0.000000	0.000000	0.000000	0.000000	0.000000	0.000000	279.243700	0.000000	250.554300	0.000000	0.000000	142.414100	0.000000	0.000000	154.720100	174.301300	0.000000	180.476300	182.055100	172.756800	0.000000	0.000000	93.816500	0.000000	0.000000	0.000000	0.000000	69.546000	0.000000	0.000000	0.000000	153.427000	0.000000	0.000000	77.843400	58.657500	190.427000	164.653700	148.339200	0.000000	0.000000	170.320700	165.591800	136.503900	0.000000
4729.000000	23.000000	5.000000	753.000000	2.477600	161.594000	249.802400	24.855900	31.296900	31.568600	31.725500	199.814600	321.713600	300.510300	121.765000	0.000000	115.618100	99.368700	126.702500	129.379500	108.453400	119.430700	116.910500	184.284200	188.512900	77.137800	71.232100	100.577000	95.498600	66.475200	53.525700	66.867900	78.106100	88.245200	0.000000	73.895000	112.857200	93.868600	62.179000	57.024300	53.808200	163.719700	126.805100	118.274000	102.309800	112.142200	159.585100	154.571200	122.953000	131.026100
154.000000	23.000000	5.000000	821.000000	2.487000	0.000000	38.701800	22.724400	0.000000	0.000000	0.000000	56.146400	43.918900	0.000000	0.000000	0.000000	0.000000	0.000000	17.049400	0.000000	0.000000	0.000000	29.138300	22.857000	33.975000	14.812100	0.000000	0.000000	21.837100	0.000000	0.000000	0.000000	0.000000	21.911300	10.547600	0.000000	0.000000	0.000000	0.000000	17.805400	0.000000	28.876500	15.969100	0.000000	7.708700	0.000000	0.000000	0.000000	25.213600	0.000000
4887.000000	23.000000	5.000000	337.000000	2.488300	0.000000	0.000000	0.000000	0.000000	0.000000	0.000000	0.000000	0.000000	0.000000	0.000000	0.000000	0.000000	0.000000	0.000000	72.680600	0.000000	0.000000	0.000000	205.986200	0.000000	0.000000	0.000000	167.091600	0.000000	125.050200	0.000000	0.000000	0.000000	194.540900	0.000000	0.000000	158.605100	0.000000	0.000000	143.991700	0.000000	0.000000	0.000000	0.000000	0.000000	61.761800	46.545700	71.505600	0.000000	48.941200
5267.000000	23.000000	5.000000	359.000000	2.489000	0.000000	0.000000	0.000000	0.000000	0.000000	0.000000	0.000000	0.000000	0.000000	0.000000	0.000000	0.000000	0.000000	0.000000	0.000000	0.000000	0.000000	0.000000	0.000000	0.000000	0.000000	0.000000	0.000000	0.000000	0.000000	0.000000	0.000000	0.000000	0.000000	0.000000	0.000000	0.000000	0.000000	0.000000	0.000000	0.000000	0.000000	0.000000	0.000000	0.000000	0.000000	0.000000	0.000000	0.000000	0.000000
4675.000000	23.000000	5.000000	751.000000	2.575900	0.000000	0.000000	0.000000	0.000000	0.000000	0.000000	0.000000	0.000000	0.000000	0.000000	0.000000	0.000000	0.000000	0.000000	0.000000	0.000000	0.000000	0.000000	0.000000	0.000000	0.000000	0.000000	0.000000	0.000000	0.000000	0.000000	0.000000	0.000000	0.000000	0.000000	0.000000	0.000000	0.000000	0.000000	0.000000	0.000000	389.819100	355.501700	330.835900	286.636700	330.955100	289.114000	298.865200	243.773700	264.672100
103.000000	23.000000	5.000000	819.000000	2.587400	20.028900	27.047400	0.000000	0.000000	0.000000	0.000000	0.000000	0.000000	0.000000	0.000000	24.292300	0.000000	0.000000	0.000000	0.000000	0.000000	0.000000	0.000000	0.000000	0.000000	0.000000	0.000000	0.000000	0.000000	0.000000	0.000000	0.000000	0.000000	0.000000	0.000000	0.000000	0.000000	0.000000	0.000000	0.000000	0.000000	39.038800	41.442000	44.602900	50.954600	40.506500	66.772700	24.583300	0.000000	37.948400
5646.000000	23.000000	5.000000	795.000000	2.693400	0.000000	0.000000	0.000000	0.000000	0.000000	0.000000	0.000000	0.000000	0.000000	0.000000	0.000000	0.000000	0.000000	0.000000	0.000000	0.000000	0.000000	0.000000	0.000000	0.000000	0.000000	0.000000	0.000000	0.000000	0.000000	0.000000	0.000000	0.000000	0.000000	0.000000	0.000000	0.000000	0.000000	0.000000	0.000000	0.000000	199.375600	207.315400	171.207600	143.738400	164.279500	169.497200	173.295400	131.208600	128.311500
1107.000000	23.000000	5.000000	863.000000	2.694700	0.000000	37.030900	19.569800	0.000000	24.120700	28.685800	58.581300	0.000000	0.000000	0.000000	43.913300	25.802400	0.000000	0.000000	0.000000	0.000000	0.000000	0.000000	33.879900	38.585300	0.000000	0.000000	0.000000	0.000000	0.000000	0.000000	24.457800	0.000000	0.000000	0.000000	0.000000	0.000000	0.000000	31.582900	0.000000	0.000000	49.809100	34.068700	18.121400	0.000000	34.184900	27.404400	0.000000	0.000000	18.540700
1941.000000	23.000000	5.000000	543.000000	2.951800	0.000000	0.000000	0.000000	0.000000	0.000000	0.000000	0.000000	0.000000	0.000000	87.607400	65.649800	0.000000	56.161700	0.000000	59.801400	38.378600	0.000000	46.843300	60.909200	59.086400	0.000000	62.300600	57.600600	0.000000	0.000000	0.000000	0.000000	0.000000	0.000000	0.000000	43.795200	0.000000	0.000000	0.000000	0.000000	0.000000	56.135200	0.000000	36.890100	0.000000	57.553900	0.000000	0.000000	0.000000	0.000000
5201.000000	23.000000	5.000000	779.000000	2.981200	0.000000	0.000000	0.000000	0.000000	0.000000	0.000000	0.000000	0.000000	0.000000	0.000000	0.000000	0.000000	0.000000	0.000000	0.000000	0.000000	0.000000	0.000000	0.000000	0.000000	0.000000	0.000000	0.000000	0.000000	0.000000	0.000000	0.000000	0.000000	0.000000	0.000000	0.000000	0.000000	0.000000	0.000000	0.000000	0.000000	94.713700	73.929900	88.874100	64.489100	82.743200	63.035500	62.036400	48.702600	66.528600
493.000000	23.000000	5.000000	835.000000	3.140600	115.692200	0.000000	0.000000	0.000000	0.000000	0.000000	161.486800	0.000000	154.601600	141.886000	145.141400	0.000000	0.000000	0.000000	79.811100	0.000000	87.672700	80.545400	83.547000	0.000000	0.000000	0.000000	0.000000	0.000000	50.010500	0.000000	0.000000	0.000000	0.000000	0.000000	0.000000	0.000000	0.000000	0.000000	0.000000	0.000000	113.941000	0.000000	106.136200	0.000000	0.000000	86.657800	0.000000	0.000000	63.814500
820.000000	23.000000	5.000000	850.000000	3.696000	0.000000	0.000000	20.879500	12.500300	8.473000	0.000000	0.000000	0.000000	0.000000	0.000000	0.000000	0.000000	0.000000	0.000000	0.000000	0.000000	0.000000	0.000000	0.000000	0.000000	0.000000	0.000000	35.833600	0.000000	0.000000	8.435600	0.000000	0.000000	0.000000	8.234600	0.000000	0.000000	0.000000	0.000000	0.000000	0.000000	6.441400	0.000000	15.350300	0.000000	0.000000	5.206400	0.000000	0.000000	0.000000
1367.000000	24.000000	5.000000	503.000000	1.193000	0.000000	0.000000	0.000000	58.957800	0.000000	0.000000	0.000000	0.000000	0.000000	0.000000	0.000000	0.000000	0.000000	0.000000	0.000000	0.000000	0.000000	0.000000	0.000000	0.000000	83.888500	85.377600	0.000000	0.000000	0.000000	0.000000	0.000000	0.000000	0.000000	97.608100	75.730300	0.000000	92.772500	0.000000	0.000000	0.000000	0.000000	0.000000	0.000000	108.447900	0.000000	0.000000	0.000000	0.000000	0.000000
3662.000000	24.000000	5.000000	996.000000	4.190900	374.701900	498.872800	201.446700	0.000000	0.000000	193.085300	617.641100	0.000000	0.000000	0.000000	70.331700	0.000000	0.000000	0.000000	0.000000	0.000000	0.000000	0.000000	0.000000	65.383900	0.000000	472.425800	677.996100	0.000000	0.000000	543.370100	0.000000	0.000000	0.000000	0.000000	0.000000	199.589800	0.000000	0.000000	0.000000	0.000000	161.446300	149.572400	209.515700	193.393800	201.405800	281.565400	305.039600	290.370400	300.211200
3276.000000	24.000000	5.000000	974.000000	4.221600	0.000000	0.000000	0.000000	0.000000	0.000000	0.000000	0.000000	0.000000	0.000000	0.000000	0.000000	0.000000	0.000000	0.000000	0.000000	0.000000	0.000000	0.000000	0.000000	0.000000	0.000000	0.000000	0.000000	0.000000	0.000000	0.000000	0.000000	0.000000	0.000000	0.000000	0.000000	0.000000	0.000000	0.000000	0.000000	0.000000	19.230300	0.000000	24.662800	15.883500	0.000000	31.054700	20.430000	40.225800	17.289600
700.000000	25.000000	6.000000	461.000000	0.503200	22.214700	52.111100	0.000000	43.414900	37.833500	24.959000	0.000000	0.000000	0.000000	77.624900	50.852800	56.962400	60.532500	45.214800	0.000000	47.330800	0.000000	0.000000	47.948300	54.413600	48.031200	46.475300	76.221300	0.000000	48.131500	48.021500	0.000000	56.938200	73.428400	85.645900	68.165100	68.989400	59.578600	0.000000	69.369600	69.080700	0.000000	0.000000	0.000000	0.000000	0.000000	0.000000	0.000000	0.000000	25.195300
4030.000000	25.000000	6.000000	284.000000	0.531800	45.726700	48.194000	31.231900	0.000000	62.231000	52.269100	71.383400	59.255000	49.759100	95.191300	84.803600	73.613100	91.167500	66.173100	93.320700	104.554300	102.293000	78.055100	101.555300	109.054100	121.616300	99.434800	134.155400	90.175500	105.727300	103.885500	101.121100	117.645900	125.062400	95.640200	115.409500	109.798800	98.105800	95.529800	101.213000	109.674100	81.585800	87.052400	95.987900	82.805000	57.375200	80.392500	67.595900	75.348500	76.357100
3684.000000	25.000000	6.000000	267.000000	0.532700	202.261200	257.620800	193.626700	189.083900	262.115600	248.858800	280.006600	299.291100	243.315700	338.840100	391.024200	345.412800	365.767300	377.517800	400.581300	383.872600	366.211900	372.282700	446.702400	456.284900	455.789100	487.139400	471.900900	493.979500	500.997100	463.759500	451.811800	412.778600	421.241200	511.054000	549.187500	462.489700	477.728000	471.903600	431.776100	438.151400	336.150400	358.629400	347.914100	344.025400	348.077900	319.892100	334.356400	325.620600	319.767600
3789.000000	25.000000	6.000000	271.000000	0.535100	0.000000	0.000000	0.000000	0.000000	0.000000	0.000000	0.000000	0.000000	0.000000	104.230800	90.852800	102.467800	78.534400	100.309700	98.972400	108.327400	75.106000	92.489300	86.602200	0.000000	80.271100	135.899400	0.000000	0.000000	0.000000	106.026700	116.983800	0.000000	0.000000	0.000000	0.000000	67.324900	0.000000	0.000000	0.000000	0.000000	0.000000	0.000000	0.000000	0.000000	0.000000	0.000000	0.000000	0.000000	0.000000
3189.000000	25.000000	6.000000	673.000000	0.839700	80.520900	96.221900	43.267200	37.456500	0.000000	45.177300	133.460100	128.476900	144.541400	65.705000	70.190000	65.010700	84.569800	90.959100	76.918200	95.104400	66.128800	87.330600	69.208200	77.561500	0.000000	47.184900	43.733200	68.698200	51.702000	0.000000	31.852000	45.972400	39.295700	44.111400	38.663200	64.144300	89.639700	0.000000	45.471200	0.000000	58.834800	49.094800	52.381800	58.648000	48.396700	48.397800	49.696800	67.795500	58.070800
5606.000000	25.000000	6.000000	383.000000	1.764400	21.652900	29.924500	26.641400	27.165400	29.182700	26.129300	31.812000	24.406300	28.157500	26.808400	36.422400	49.312800	42.557200	47.692900	39.263100	41.623000	41.326700	22.833200	42.008300	37.989300	50.375300	0.000000	44.369900	47.558100	45.915600	44.331800	49.684700	35.968900	43.196800	33.963400	32.011500	0.000000	48.108600	29.272700	0.000000	32.255800	28.394300	32.783300	28.028800	34.886100	23.067500	0.000000	26.928300	0.000000	0.000000
4111.000000	25.000000	6.000000	721.000000	1.856300	573.814500	769.420900	272.006600	243.698400	137.570100	268.131600	2279.074200	2242.378900	2194.183600	887.110800	796.615700	747.249500	747.995100	823.618700	837.407200	809.579600	340.305700	825.122100	2249.197300	2230.855500	2354.400400	2252.707000	2340.502000	2310.361300	2020.626000	2174.839800	2138.431600	1183.599600	1209.893600	1268.000000	1331.037100	1270.536100	1236.703100	977.327600	1072.230500	934.066900	353.807100	185.226400	190.301900	206.984100	182.169100	349.814700	333.010300	336.761200	311.642300
5448.000000	25.000000	6.000000	789.000000	1.865600	71.869000	0.000000	0.000000	0.000000	0.000000	0.000000	288.462600	273.922400	255.258900	116.761100	0.000000	116.874500	97.091200	146.465300	163.001500	0.000000	90.920700	134.071200	156.161000	311.917700	314.458700	289.845900	311.496100	301.593800	294.435800	314.676000	343.467000	97.841600	185.992100	173.473000	202.905600	173.785600	188.615200	141.578700	150.070800	159.137300	44.759500	84.352400	51.168700	76.030500	0.000000	77.241000	63.658800	50.942800	0.000000
3676.000000	25.000000	6.000000	699.000000	2.417900	136.268100	149.128800	0.000000	77.071000	0.000000	81.765600	332.110600	350.698500	334.991500	379.093000	347.655800	315.906500	302.376200	385.027800	379.446500	357.027100	379.920900	363.148900	1221.241200	1264.893600	1333.838900	1243.649400	1302.052700	1288.509800	1274.184600	1249.499000	1277.718800	785.330600	809.759800	754.127400	701.758300	819.993200	844.597200	626.082000	634.728500	666.649400	0.000000	0.000000	114.111300	0.000000	129.335400	123.292000	129.660900	0.000000	88.205300
1847.000000	25.000000	6.000000	535.000000	2.436500	35.614500	53.451400	0.000000	0.000000	0.000000	0.000000	152.522500	161.051500	162.094700	116.740100	108.431700	93.051300	112.061300	115.529500	119.163600	148.759000	121.301800	136.756800	123.937400	141.266100	171.014600	158.615500	167.233900	155.145500	98.853100	158.966200	148.948700	57.203300	57.052600	54.144300	61.301100	70.797000	69.648100	61.767100	59.247300	82.362900	40.095200	36.273100	41.306100	38.988900	24.911500	43.767500	46.323900	0.000000	37.759900
1841.000000	25.000000	6.000000	537.000000	2.935800	0.000000	0.000000	20.544100	0.000000	0.000000	0.000000	61.387700	53.681400	0.000000	76.724200	75.550500	81.634000	55.049700	54.119800	91.155400	75.062600	97.008500	89.760900	165.160400	166.100800	186.442400	147.363800	171.766100	159.666500	220.934700	189.841700	185.898800	0.000000	0.000000	0.000000	66.646400	64.245400	106.801800	54.617200	0.000000	71.177200	0.000000	0.000000	42.230100	0.000000	0.000000	44.702200	29.873800	0.000000	0.000000
2824.000000	26.000000	6.000000	225.000000	0.412800	211.470500	246.982200	150.720700	170.532700	170.052400	175.065200	147.557500	168.098400	165.830200	367.513200	357.096200	378.225000	379.476600	421.691700	437.362100	297.522700	328.103400	277.943600	547.026900	582.152200	228.313800	239.870600	364.869400	389.614700	959.965300	955.170100	925.267100	194.609300	205.903300	137.143100	161.120000	142.081100	130.783000	319.861300	317.857200	297.844200	246.825100	225.670800	167.642900	167.405300	168.063600	151.275000	145.074300	183.069900	160.116700
4166.000000	26.000000	6.000000	293.000000	0.413900	26.404000	34.423200	31.334200	20.487700	36.552500	26.486800	29.564300	38.603400	0.000000	54.690400	52.841200	57.722400	58.438800	77.533400	79.378500	51.216600	60.661500	40.533800	77.533600	79.221800	51.409400	47.771100	65.205300	56.036300	150.420700	145.995700	165.763700	36.526300	35.873000	18.758700	28.911600	18.850300	32.365700	52.988000	53.441000	48.882700	33.355100	35.897600	33.422800	0.000000	35.575900	33.400400	0.000000	25.847400	17.012200
4552.000000	26.000000	6.000000	317.000000	0.530600	74.239200	0.000000	0.000000	0.000000	0.000000	0.000000	0.000000	0.000000	0.000000	127.744300	123.082200	100.949800	115.228000	137.739300	154.795000	137.717800	129.930100	138.047600	99.926600	70.970600	102.993500	87.898100	136.372700	115.866900	111.437300	96.712100	110.450000	88.851300	103.754200	101.382100	108.432700	97.475500	94.320300	98.315800	111.516200	98.400300	0.000000	0.000000	0.000000	0.000000	0.000000	0.000000	0.000000	0.000000	0.000000
887.000000	26.000000	6.000000	474.000000	1.988700	138.708400	203.431300	191.465900	196.237800	243.451800	239.570300	160.770800	200.869100	192.183100	490.894300	446.223600	395.233900	415.257800	423.123500	477.549600	428.828400	394.284200	403.752700	418.500000	383.887900	509.263400	495.398900	465.087400	444.628700	472.499500	480.310100	473.207000	332.652800	300.594200	305.202100	299.040000	278.633800	294.105000	284.180900	291.945100	81.775900	314.624800	316.111100	249.938500	285.089100	255.949600	246.130400	233.280400	165.205000	169.432900
2084.000000	26.000000	6.000000	562.000000	1.997600	436.689900	580.241700	512.076700	551.582500	610.491700	588.218300	396.599100	621.044900	617.886700	978.728500	944.661600	892.135700	863.207500	984.106400	895.161100	886.771500	869.009300	982.560500	1030.178700	1074.293000	1183.236300	1138.748000	1211.714800	1179.458000	1170.034200	1264.211900	1261.139600	827.456100	866.294900	933.055200	915.305200	872.472700	911.168000	873.483900	899.071800	866.144000	1353.826200	1250.637700	631.185500	713.830100	677.539100	522.048800	695.663100	314.601300	311.033400
1940.000000	26.000000	6.000000	544.000000	2.308300	0.000000	32.894900	0.000000	28.478700	22.998800	0.000000	0.000000	0.000000	0.000000	76.791900	79.221600	78.798000	86.650500	71.782800	88.612100	63.541700	70.951700	89.644700	66.380600	82.896700	83.404100	83.736400	70.998100	83.713500	90.664100	87.206700	91.402300	36.321300	0.000000	0.000000	0.000000	52.683400	53.396500	0.000000	57.679100	25.721900	75.074500	90.751300	0.000000	0.000000	0.000000	0.000000	0.000000	0.000000	0.000000
938.000000	26.000000	6.000000	476.000000	2.318400	0.000000	0.000000	256.888200	262.800800	211.036900	220.864100	291.506800	272.704800	282.136200	738.111800	655.381300	617.967300	635.803700	715.465300	697.645000	574.081500	601.284700	619.727500	561.346700	527.672900	703.095700	664.977100	622.248500	622.612800	779.383800	769.211400	685.581500	340.126000	367.083500	296.010700	354.864700	390.075700	335.452100	423.012200	429.630900	354.310300	717.884800	743.240200	350.143100	339.587600	338.808300	349.454800	274.410200	286.219200	246.911000
554.000000	26.000000	6.000000	452.000000	2.608500	178.788900	208.221700	215.700200	207.343600	215.563600	213.482100	227.573700	239.219800	240.998700	507.851600	497.431900	460.533900	463.540000	567.294900	476.372600	483.983900	528.798800	488.006600	862.910200	790.635700	1064.741200	1099.949200	990.685100	1013.587400	1024.809600	1001.982400	1052.974600	494.268800	495.915800	500.408900	529.811500	549.565400	542.056600	512.587400	491.601600	473.875700	339.412400	289.027800	282.762500	281.760700	298.580300	275.539800	303.625700	250.556400	249.880100
1657.000000	26.000000	6.000000	520.000000	2.611400	18.366300	8.962700	20.448800	20.796600	25.441500	19.149000	26.906200	18.668000	29.112100	55.708000	50.549900	64.053600	66.182500	74.847300	56.770200	51.110900	58.178700	62.569700	95.378800	93.258000	112.435300	120.628800	140.723900	117.622900	133.253300	123.049500	130.370500	53.755200	58.604800	75.982500	58.873100	57.543900	67.640300	62.644800	73.013900	79.605700	49.009900	34.542400	31.481700	32.722500	50.281800	30.380900	30.121900	23.416700	36.831000
2329.000000	26.000000	6.000000	586.000000	2.614800	12.162900	0.000000	31.593300	51.922400	31.264100	25.222400	39.288000	40.529700	42.615800	42.656400	61.259600	35.714100	38.854200	57.909400	56.584600	72.813700	38.033000	65.409600	69.000900	72.364600	81.561900	102.747100	85.511200	94.360700	100.307100	108.149400	103.039800	65.693300	49.495400	51.999500	33.335900	66.766400	50.781200	56.065300	57.653300	54.923300	139.888400	168.959400	31.239500	43.045500	37.871300	27.723000	42.313900	26.102400	43.680700
1947.000000	26.000000	6.000000	540.000000	2.615800	301.554400	502.821800	495.128700	465.757800	503.552000	510.228800	565.908200	504.762200	503.649700	871.508300	871.596200	759.735400	788.344200	867.792500	805.579600	830.302200	739.721700	772.116200	1243.132800	1295.446300	1499.117200	1390.835900	1419.857400	1432.078100	1344.166000	1375.629900	1393.162100	883.762200	871.078600	848.951700	784.572300	910.894500	914.304700	792.826200	819.065400	799.035600	2538.785200	2406.595700	528.241700	556.332000	560.135300	509.179400	510.082500	511.837900	423.575000
2527.000000	26.000000	6.000000	608.000000	2.616000	44.124400	53.973400	73.665400	71.123900	59.471100	61.832200	84.065100	70.150300	71.566700	106.152500	102.890700	91.808100	102.810900	131.507200	106.038600	109.898600	96.868900	115.833100	181.647000	155.662700	220.739400	190.640700	172.044300	197.814700	191.222300	181.357200	191.638200	93.078700	99.630700	93.221400	115.897700	130.976200	126.233800	131.810500	124.360900	115.495300	357.018100	340.279800	70.144000	78.901900	63.183700	60.345200	74.719500	55.506700	69.121000
2133.000000	26.000000	6.000000	566.000000	2.721600	0.000000	0.000000	0.000000	0.000000	0.000000	0.000000	51.335800	0.000000	45.200300	145.522500	138.453700	123.190100	135.422900	164.354400	164.442500	129.801100	110.231200	128.107500	168.722000	170.080100	204.116000	210.246800	214.192300	199.700000	216.356600	209.864100	235.882800	0.000000	91.631000	85.807000	78.157000	93.591100	86.781000	89.413500	76.463000	79.364300	0.000000	0.000000	53.447800	0.000000	0.000000	0.000000	0.000000	0.000000	51.419100
987.000000	26.000000	6.000000	478.000000	2.772500	0.000000	15.706000	14.369600	8.016100	8.941900	12.720900	0.000000	0.000000	13.342200	41.863300	38.331800	47.373400	46.090300	32.350000	33.184100	27.196300	36.939100	43.959500	79.448200	94.595800	91.585900	98.172500	97.007400	92.361400	90.251200	73.690700	109.276100	58.688900	31.078500	36.160100	39.809900	40.191500	38.354700	39.035200	34.715900	42.536400	22.190100	40.213000	16.023800	28.421800	0.000000	19.565200	14.151300	23.172600	19.540600
1034.000000	26.000000	6.000000	480.000000	3.248200	0.000000	18.441200	0.000000	13.857400	0.000000	0.000000	0.000000	0.000000	13.693000	35.274000	17.726400	21.091200	16.832900	27.536800	23.573500	24.035800	28.147600	11.536100	45.733900	45.942100	64.590000	79.910500	71.004600	76.431800	59.796500	63.605700	56.179700	33.168000	25.367000	22.111900	20.688400	31.352700	20.300100	23.737900	27.280700	20.311300	0.000000	0.000000	3.684300	10.355600	12.042200	0.000000	0.000000	12.436700	0.000000
2190.000000	26.000000	6.000000	568.000000	3.250100	10.789800	16.585700	25.776300	28.903600	0.000000	18.074500	23.921300	14.157400	10.860900	0.000000	52.334900	33.042200	26.412900	34.079300	36.947600	43.965300	39.951800	54.980800	90.986700	98.386200	130.885600	109.530900	136.805500	117.862200	114.192700	89.879300	110.278400	53.520400	44.377400	41.086800	47.608600	47.930300	66.738200	39.809300	43.853100	38.588100	33.096000	48.782400	17.704600	25.844500	20.003100	16.140200	18.789800	21.870100	18.732100
3335.000000	26.000000	6.000000	680.000000	3.419600	60.867000	0.000000	100.004700	104.058400	105.523000	90.969900	87.774400	80.309000	0.000000	0.000000	172.273100	140.050700	120.596900	134.744900	137.507800	122.872300	98.710100	113.306500	110.826800	112.149200	200.547000	176.117900	186.637200	165.239400	155.500500	157.781700	163.422700	0.000000	90.243700	63.348200	81.991100	72.974600	93.541000	65.886600	66.136000	0.000000	0.000000	0.000000	0.000000	0.000000	0.000000	0.000000	0.000000	0.000000	0.000000
2467.000000	26.000000	6.000000	606.000000	3.580800	155.769700	182.838400	278.528800	272.315400	0.000000	0.000000	210.105700	203.855800	221.779800	303.938200	274.233400	281.336400	283.186300	305.109100	266.768800	284.278600	242.768600	260.450900	328.788600	295.399200	533.405300	502.587600	437.084000	449.645800	370.277600	391.787600	431.989700	203.518600	204.421600	186.096200	154.352100	198.479600	176.767700	164.991900	166.087400	158.999500	152.744000	169.660600	186.175000	0.000000	0.000000	174.622400	156.960300	184.434300	162.215500
4654.000000	26.000000	6.000000	323.000000	3.755900	429.759800	596.731900	193.834800	198.084100	141.490400	146.635700	565.728500	530.639600	605.142100	229.088000	233.092200	265.544900	227.376100	265.509800	274.712900	352.172600	289.311300	277.215100	862.363300	932.013700	448.752000	404.968800	824.257300	775.357900	402.350100	404.924800	454.281000	408.650400	385.551000	223.476900	242.659300	372.371100	375.094000	313.371600	269.860600	277.772000	288.628900	303.731900	216.991700	197.915900	207.708300	206.195200	186.338900	110.978900	133.409100
3875.000000	26.000000	6.000000	277.000000	3.763100	29.048000	59.709100	21.319000	17.160200	0.000000	0.000000	55.511100	66.528300	43.374200	0.000000	19.488500	0.000000	20.407900	0.000000	24.431900	33.326200	32.858300	25.144800	78.991100	93.806500	49.680300	53.215400	86.280100	90.209400	48.762600	48.066600	38.140400	42.530900	22.119000	0.000000	0.000000	32.710600	24.430400	23.157500	0.000000	35.098600	0.000000	0.000000	0.000000	0.000000	23.206100	23.528000	18.465400	15.465000	0.000000
4461.000000	27.000000	6.000000	311.000000	0.358400	266.407200	379.258900	305.862200	355.892100	296.134400	241.599600	396.134800	372.608300	402.024000	317.475100	317.964800	299.868400	298.118900	383.021800	322.621400	358.208500	347.889200	315.207500	517.116600	584.565900	406.674200	425.100400	473.719800	542.588700	607.590600	551.548100	499.631900	307.261600	301.593500	390.817600	314.151300	291.837100	362.175000	262.705100	311.531200	331.906800	362.888300	298.374600	384.577500	360.693600	343.811000	362.844200	372.457500	377.088200	407.639400
5564.000000	27.000000	6.000000	379.000000	0.360400	89.292000	115.119000	101.983300	117.319000	116.177200	62.592200	136.530200	130.719000	138.097900	105.037600	83.506200	94.554500	100.588400	127.198500	110.963800	83.468100	133.035200	102.550400	161.322800	152.965700	145.246600	137.025900	154.876500	145.473600	185.899800	215.835700	196.853200	132.824600	126.005200	122.712300	130.000200	131.025100	130.554600	112.991400	116.236600	116.121100	125.813800	145.185800	139.736700	124.867900	147.425100	139.705200	125.300700	127.028600	149.855700
997.000000	27.000000	6.000000	89.000000	0.448800	57.395400	102.390400	45.922500	57.846100	64.420600	74.835200	86.498000	82.925700	76.250800	55.194800	52.821000	82.075900	86.055400	80.241400	88.445900	75.360500	62.586800	69.819600	138.024500	144.297600	107.048700	107.971600	124.514400	117.186200	176.304200	186.396900	178.776900	94.368700	101.816700	81.836200	75.123500	94.676800	110.443800	102.889700	108.841100	99.028800	77.357100	68.698100	84.150000	73.130800	60.515200	79.350600	70.431000	148.492100	123.593200
4642.000000	27.000000	6.000000	327.000000	0.770500	558.570300	627.383900	494.768500	486.171600	397.787200	444.792900	530.235500	539.965000	557.846000	273.354000	273.339100	269.965800	291.334700	367.224300	376.902500	244.340900	175.968100	209.986700	693.034500	584.805800	467.911600	404.884200	515.018600	481.584600	695.746300	700.594100	682.101700	439.756200	450.396800	328.911900	360.420200	292.917100	306.772700	236.683900	269.117600	213.602200	587.279200	553.976200	394.712600	436.062100	385.727300	354.044400	396.723800	377.509200	224.201100
4651.000000	27.000000	6.000000	325.000000	0.771600	484.282700	547.247100	393.229700	415.555900	340.283200	362.025000	448.851900	428.271100	433.696400	242.166800	230.895000	238.356200	281.600100	291.804000	297.888900	198.465700	217.496300	216.776000	536.375000	491.310500	363.807500	358.251100	406.299100	408.597500	608.622900	580.264400	597.017500	371.493200	357.443000	336.265000	317.505300	232.533400	250.814100	202.655900	218.872800	181.846800	466.805700	459.935100	381.575000	325.751500	361.048100	344.440900	329.024500	342.902500	321.567200
2957.000000	27.000000	6.000000	652.000000	2.944300	583.941900	744.607900	955.572800	968.597700	740.070300	747.767600	786.732900	749.826200	712.293900	1050.931600	982.710900	902.131300	875.089400	974.457000	952.468800	732.407200	737.164100	759.965800	891.960000	917.347700	1289.551800	1184.948200	1272.254900	1256.928700	1352.119100	1352.982400	1347.484400	825.348600	838.212900	742.626000	812.062500	801.623500	764.165000	759.947300	806.494100	667.588900	1015.898400	980.396500	1080.490200	1042.931600	1005.884300	974.416000	1009.595700	852.415000	801.729000
2998.000000	27.000000	6.000000	658.000000	3.128200	538.964800	708.502400	945.415500	927.175300	680.831100	666.476600	625.410200	664.893600	606.940400	958.000000	972.119100	845.330600	893.785200	840.788600	827.859400	652.046400	606.301800	672.333500	1016.353500	1018.455100	1665.968800	1588.607400	1527.077100	1408.171900	1413.986300	1335.501000	1386.365200	959.751000	895.796900	803.461900	771.556200	762.041000	733.437000	673.085400	702.174800	713.173800	918.353000	883.594700	904.151900	933.377000	904.749000	764.052700	737.977500	788.024400	780.678700
2615.000000	27.000000	6.000000	622.000000	3.259300	72.906300	91.339700	141.541900	117.243900	124.903500	115.201800	115.485500	112.434800	113.133900	148.919900	166.462900	153.692500	129.748700	153.255100	131.763700	162.971100	131.612300	126.561200	114.647200	106.393800	227.372300	204.861900	188.890100	164.545500	216.413200	233.624800	209.749400	98.419200	81.702300	74.381600	85.812600	91.065900	91.176000	106.931300	100.915600	85.919500	91.860400	99.042400	115.814900	91.853500	81.445600	107.640800	100.423600	80.253700	93.131600
2373.000000	27.000000	6.000000	592.000000	3.427800	44.347300	61.579400	73.568700	67.110000	57.838500	71.812800	0.000000	41.995900	61.433300	91.494300	69.009000	67.958700	65.925800	61.735300	90.594700	83.418300	71.269200	69.288900	67.133200	79.327000	129.493500	103.474700	122.843300	114.277500	83.988700	78.597200	92.542100	55.086200	54.323100	53.419300	54.917400	62.456200	51.210700	73.847400	57.833700	38.228900	56.800300	45.791300	58.192300	55.630300	54.398900	62.068500	50.065200	58.071200	0.000000
4686.000000	27.000000	6.000000	749.000000	3.429500	96.277200	166.956400	230.701700	253.303000	168.235200	158.260600	175.273100	135.064000	102.006600	80.874300	259.881800	224.406600	224.481300	250.934400	205.822100	165.836100	175.885100	157.908600	189.874000	182.787200	404.709000	370.140400	295.429000	296.836700	339.039300	286.667500	329.330100	179.279800	208.646100	141.008500	143.660400	160.656600	130.950000	144.704100	132.144500	153.766400	246.516100	235.350600	281.496100	242.582900	222.983500	196.426500	201.864400	204.584500	218.005700
4627.000000	27.000000	6.000000	748.000000	3.431000	290.666500	411.964600	641.738300	584.900400	477.607900	392.538600	432.537800	384.053200	403.589600	710.428700	654.498000	580.446300	532.464400	607.216800	558.584500	419.376500	452.914100	438.613800	505.195800	493.957300	981.324700	863.379900	782.415000	739.591300	804.034700	763.098600	820.930700	504.521200	451.266600	433.657700	413.634800	397.459200	383.867400	358.725600	364.648700	415.056900	633.379900	643.271000	640.122100	595.710400	549.970200	485.839800	461.480200	553.226600	481.711400
3572.000000	27.000000	6.000000	694.000000	3.583100	399.105200	526.479000	703.291000	690.931400	563.903900	589.061000	542.787600	506.665300	516.913000	883.602500	783.899900	730.913100	721.668000	758.284200	777.221700	624.335900	553.590300	582.788600	706.146000	645.801800	1193.053700	1108.079100	967.700700	862.742700	929.471700	947.457500	956.429200	553.458300	558.917000	476.596900	413.462800	473.846200	457.601300	396.878400	386.220200	374.648700	448.494000	467.546200	515.925800	446.096900	450.896200	367.583700	344.419100	408.739100	406.055900
4867.000000	27.000000	6.000000	762.000000	3.594300	31.679300	65.143500	87.955800	91.786300	85.167300	92.632700	83.162600	67.730200	68.460000	112.430400	109.879100	118.396300	105.895800	129.830900	104.616000	70.101500	84.170700	77.752600	71.352300	106.291800	171.056900	151.408300	124.540900	114.108300	155.595500	92.936500	117.141800	52.489700	69.199500	55.187800	59.075200	64.511400	78.220900	0.000000	31.832200	64.352100	70.396400	59.832400	78.691200	81.270200	67.029700	53.178600	57.257400	60.665000	43.420000
4876.000000	27.000000	6.000000	760.000000	4.505500	2778.716800	3673.543000	5049.160200	4907.386700	4277.496100	4188.976600	5313.363300	4870.371100	5016.335900	4792.871100	4818.800800	4437.918000	4396.867200	4917.285200	4776.234400	5741.164100	5728.109400	5500.160200	6304.554700	6507.843800	6504.500000	6248.746100	7513.949200	7467.828100	6318.183600	6230.347700	5977.726600	5303.859400	5002.324200	6249.066400	5986.847700	5381.089800	5395.289100	4841.816400	4792.503900	4951.050800	4903.453100	4964.914100	6378.406300	6100.460900	6047.472700	6754.968700	6457.191400	6175.132800	6065.695300
1748.000000	27.000000	6.000000	525.000000	4.593200	232.286000	366.387500	306.262000	291.204300	188.750700	212.585900	170.237200	173.684700	182.403900	239.602300	208.887800	187.643300	205.736200	217.378300	215.894400	129.699700	123.201300	122.036400	364.229200	335.043200	408.269000	439.502400	404.075700	400.202100	369.586700	289.722900	332.707000	237.644900	264.102300	196.136200	217.431300	199.479700	187.079300	165.860700	146.667000	168.609500	139.700900	122.676800	136.228300	138.226100	129.492900	132.030300	137.805900	176.467900	166.812500
5628.000000	27.000000	6.000000	1158.000000	4.690800	81.818200	125.306500	136.745000	131.362200	155.431800	162.814500	203.651600	176.061800	177.746500	123.684800	157.935500	157.265700	137.225800	168.705300	176.724600	183.343900	183.377900	181.480800	185.009000	217.059200	245.455300	254.979000	270.198200	289.428700	262.281500	233.613000	236.997300	160.010500	176.571500	171.156600	196.590900	179.247800	168.231700	159.618900	197.398900	160.701300	168.441300	142.929100	230.605300	201.523600	207.877200	188.955200	204.912700	238.727100	221.634800
2312.000000	27.000000	6.000000	921.000000	4.693100	72.566200	98.535800	107.240200	103.132800	112.941000	105.513400	117.481800	125.716600	120.151200	112.931600	93.404200	88.243000	94.023300	139.448100	133.240700	118.122100	117.654200	106.518300	160.182000	125.191500	153.513900	146.945900	173.131100	157.210300	125.025300	137.952300	132.585000	124.659300	128.476100	131.963700	141.139400	122.454200	125.354300	116.063500	124.263100	117.972900	110.635300	100.571700	134.865200	131.102900	146.953900	133.656000	151.975500	161.319800	147.608200
2407.000000	27.000000	6.000000	927.000000	4.694000	134.950600	172.966400	192.496200	205.632100	211.047400	212.968300	214.080800	193.187600	229.340500	186.812100	181.834600	188.649700	201.305500	211.872600	208.375400	221.021900	206.089500	216.109700	282.750700	246.100800	286.994900	315.839800	305.968300	284.112500	286.354200	283.142100	282.535900	221.328500	245.062300	246.602400	235.815700	228.652800	200.972500	198.086900	239.536500	225.991800	227.225600	227.673300	296.356400	263.649700	280.025100	255.238800	238.661600	253.721400	257.437300
1496.000000	27.000000	6.000000	881.000000	4.694100	108.653000	152.370800	194.632700	185.289400	168.147600	164.534400	197.110800	198.002200	172.823400	152.782100	179.628800	143.708400	180.682500	182.071000	175.353000	193.067100	184.159500	172.015300	230.675700	217.298500	259.219200	254.315200	280.594200	250.302100	237.650000	244.001500	233.816800	183.825800	209.957000	210.655900	199.938800	242.623800	209.014300	193.232200	190.597400	183.483600	214.351400	180.039800	244.722900	224.933600	234.065900	256.011700	212.650800	212.036900	235.208600
777.000000	27.000000	6.000000	847.000000	4.695100	60.356400	73.095200	77.397200	101.580200	77.078400	75.520400	83.727200	84.023400	89.547700	74.026700	92.996700	91.914100	88.976400	88.099500	83.397000	79.572100	102.258400	94.386500	100.778700	103.024700	109.760500	107.653100	103.128600	104.684000	95.470900	96.914800	101.577900	87.311200	87.472200	72.181900	93.932600	99.804000	99.800000	86.355200	77.089100	98.444500	97.355900	101.661500	119.496000	125.456600	120.439200	93.466800	109.780800	117.069700	94.762600
3025.000000	27.000000	6.000000	961.000000	4.696200	58.184400	88.546600	86.842700	107.615000	85.855000	110.021900	86.797400	103.419600	92.027800	84.167300	82.489700	73.496100	71.285800	100.863100	86.938700	97.451000	86.746000	117.123000	91.369800	106.548700	118.985700	120.855800	109.008400	132.630000	120.680100	117.789600	121.977100	98.970300	100.481800	110.189000	98.988000	88.340600	91.547300	91.010400	89.016400	100.335500	95.053300	104.363100	132.606400	101.073600	110.915900	104.027300	116.247600	123.775300	136.387000
1588.000000	27.000000	6.000000	887.000000	4.699400	84.941500	107.063400	112.700900	122.657300	106.328600	115.433000	136.322400	125.480100	137.834700	113.970700	111.382000	114.156700	121.196300	144.226200	124.950700	130.324000	128.439700	124.667400	137.559800	156.938700	194.910200	151.566900	187.539600	163.446400	148.285000	159.082900	155.392000	135.794800	130.907800	166.645100	158.868000	141.795300	120.751300	129.776900	123.221400	123.634800	146.483900	146.769800	142.999400	171.168300	145.240000	157.155900	151.324600	181.532300	132.979400
3411.000000	27.000000	6.000000	982.000000	5.069200	19823.750000	21309.000000	26607.919900	24971.992200	33439.492200	30517.765600	31884.044900	30826.828100	29737.671900	21984.226600	23092.802700	24999.027300	24747.302700	29914.437500	29059.253900	32450.921900	31129.625000	30026.421900	27874.093800	29427.144500	32685.105500	32764.875000	35249.679700	35435.191400	35575.437500	33824.218800	32548.296900	23380.228500	24930.423800	28647.906300	29289.238300	29646.232400	31764.640600	28072.289100	29037.900400	30421.320300	31042.828100	31059.203100	31837.666000	32470.875000	31048.218800	33823.500000	31465.664100	33460.968800	33274.984400
3706.000000	27.000000	6.000000	999.000000	5.069300	705.330600	713.742200	806.501500	813.587900	859.053700	881.225600	1021.875500	1057.361300	1141.560500	720.862300	682.812500	767.403800	717.604500	901.188500	868.475600	1162.872100	1029.464800	1074.900400	1043.778300	1026.250000	1332.788100	1438.190400	1512.964800	1510.029300	1488.837900	1485.327100	1576.697300	719.515600	758.344200	913.495600	928.592800	925.797400	972.764600	1002.528800	941.673300	920.681600	912.611800	1020.903300	1117.243200	1038.169900	992.906700	1241.310500	1160.741200	1262.669900	1190.935500
639.000000	27.000000	6.000000	840.000000	5.121900	107.071700	151.190300	154.532200	178.230700	192.661100	180.933800	160.352700	144.854000	141.081700	151.029200	136.845500	164.957500	132.397900	145.540200	140.137300	139.014800	152.333600	146.831700	232.080400	210.737900	266.402300	269.173300	195.900500	251.414800	232.128500	216.099200	219.948000	169.397500	161.685200	182.630900	178.807700	150.253300	153.758100	162.143600	164.899200	153.072600	147.197500	167.927200	153.063000	160.703500	148.100700	155.094000	192.520000	181.217000	227.938100
5155.000000	27.000000	6.000000	777.000000	5.128000	1141.465800	1305.153300	1373.754900	1478.470700	1891.325200	1884.655300	1891.985400	1994.683600	1787.161100	1298.388700	1421.982400	1410.570300	1448.145500	1897.555700	1899.725600	1859.681600	1816.250000	1896.661100	1955.057600	1905.462900	2309.785200	2367.464800	2805.543000	2749.785200	2243.003900	2423.314500	2257.537100	1627.412100	1719.599600	1839.076200	1852.026400	2041.561500	2060.322300	1816.240200	1893.390600	1889.718800	1939.864300	1711.827100	2073.222700	1988.608400	2011.002900	1930.621100	1800.926800	1798.659200	1889.466800
192.000000	27.000000	6.000000	825.000000	5.371900	5742.882800	6639.976600	12896.804700	12118.265600	19542.359400	18831.312500	14263.898400	14048.507800	14257.398400	9389.468800	9736.921900	11565.578100	11686.171900	17378.703100	16931.750000	15667.992200	15607.960900	14882.851600	10577.312500	10560.890600	22104.156300	21255.484400	23767.828100	24340.421900	21070.328100	20887.296900	20905.390600	10749.125000	11836.585900	15620.710900	16691.453100	17051.046900	17951.250000	15312.171900	14739.578100	15078.101600	17874.484400	17266.625000	17482.703100	17897.890600	18497.953100	16469.062500	16414.875000	17707.937500	18426.203100
3101.000000	27.000000	6.000000	663.000000	5.375400	134.574300	153.761400	215.797400	225.517300	205.473100	218.472900	250.677200	260.456100	0.000000	225.160600	245.342200	262.033200	247.967000	232.273600	214.055300	280.279100	233.710800	246.722500	263.104200	271.240000	238.522600	282.717300	306.398400	292.887700	269.295200	268.756100	289.672100	245.705600	261.866900	219.873400	247.838600	250.077000	242.058700	244.093600	238.860600	230.323600	236.531900	217.215600	248.627800	262.241000	288.668500	277.137700	285.736300	240.040000	287.664100
5023.000000	27.000000	6.000000	767.000000	5.387900	142.406500	177.330300	181.078100	169.955600	234.498300	220.445300	245.353900	260.765100	245.551400	155.639400	163.762200	186.773100	197.493400	268.765600	237.847700	247.813700	212.412200	254.431900	247.712500	250.709100	283.032700	265.201700	376.762500	335.325900	295.938500	259.210400	272.244900	164.029500	227.244400	191.652500	268.546400	301.271700	249.062300	189.284100	196.573500	189.436600	226.699300	228.084600	281.232200	255.134500	280.484100	248.617900	288.877900	258.926300	249.264800
1112.000000	27.000000	6.000000	861.000000	5.436200	2371.072300	2941.121100	3292.585900	3213.671900	4335.871100	4150.976600	4183.320300	3727.386700	4045.162100	3087.183600	3514.978500	3344.480500	3429.978500	4598.347700	4244.007800	4328.000000	4395.101600	3969.695300	4262.089800	4147.683600	5183.156300	5024.668000	5907.375000	5741.363300	4366.507800	4193.707000	4296.902300	3086.847700	3342.240200	3472.089800	3600.199200	3595.697300	3840.123000	3410.912100	3337.693400	3382.687500	3795.773400	3891.255900	4248.562500	4222.293000	4401.179700	4065.419900	4220.414100	4426.238300	4475.105500
5297.000000	27.000000	6.000000	783.000000	5.451400	1566.763700	1783.548800	1564.569300	1560.709000	1931.328100	1832.145500	1587.188500	1499.175800	0.000000	1795.962900	1727.080100	1651.738300	1553.586900	2037.758800	2102.437500	1706.836900	1795.504900	1637.079100	2130.017600	2102.509800	2279.802700	2196.037100	2709.498000	2844.271500	1965.879900	1877.961900	1875.733400	1414.114300	1530.868200	1851.897500	1857.296900	1814.464800	1843.385700	1474.544900	1459.758800	1509.588900	2132.673800	2039.173800	2091.867200	1874.760700	1915.924800	1870.908200	0.000000	1870.485400	1832.757800
4863.000000	27.000000	6.000000	1078.000000	5.465000	128.508800	101.208100	186.493400	160.006300	231.975600	211.696900	197.931900	190.272200	177.111700	144.294700	140.753400	153.572100	162.327400	190.382100	192.201000	141.742300	137.074500	173.609700	209.712200	231.821500	242.771200	223.345600	305.288100	249.072800	182.912700	241.174700	204.645300	175.533300	175.820100	170.785900	190.760100	192.674400	241.855800	151.152100	161.592400	123.502300	217.437500	205.129800	243.471200	260.616500	282.744900	213.719800	207.859000	192.130400	182.428500
482.000000	27.000000	6.000000	837.000000	5.522700	2826.959000	2942.062500	3251.933600	3105.205100	3219.837900	3191.261700	3692.984400	3858.335900	3786.095700	3074.232400	3187.072300	2987.343800	2953.607400	3179.107400	3155.982400	3716.671900	3798.736300	3783.693400	3437.722700	3486.843800	3655.820300	3464.964800	4319.043000	4260.195300	4421.378900	4423.773400	4414.859400	3063.234400	3072.240200	3146.039100	3189.023400	3477.988300	3443.408200	3623.783200	3410.357400	3471.293000	3078.779300	3341.810500	3705.519500	3665.935500	3742.916000	3825.017600	3853.464800	4058.564500	4045.283200
97.000000	27.000000	6.000000	820.000000	5.528200	30341.562500	34293.000000	38387.500000	39638.468800	50015.312500	47012.250000	46398.062500	46779.437500	46835.500000	35440.531300	36939.031300	35239.500000	35567.843800	44164.250000	44282.250000	43269.375000	46079.187500	43006.687500	47418.281300	47975.875000	61247.656300	58866.843800	64337.750000	65547.312500	56111.437500	55930.312500	57295.218800	38163.937500	37698.156300	43881.875000	45018.281300	44537.812500	46101.500000	39947.562500	40434.281300	42196.343800	44509.218800	42818.531300	47347.312500	48316.183600	47170.968800	48000.718800	46285.468800	50157.593700	49816.500000
4872.000000	27.000000	6.000000	761.000000	5.581200	2715.419900	3536.060500	3686.585900	3807.033200	3947.248000	3961.279300	4388.304700	4635.660200	4293.418000	3740.644500	3851.201200	3544.959000	3510.164100	4337.761700	4291.230500	4634.175800	4652.253900	4675.523400	6393.500000	6396.386700	6772.007800	6067.464800	7051.496100	6831.585900	6762.707000	6246.851600	6542.484400	4348.546900	4554.140600	4709.648400	4931.261700	4552.914100	4739.886700	4013.941400	4052.427700	3909.064500	4092.636700	3874.943400	4637.257800	4659.593800	4589.402300	4706.496100	4403.363300	4946.410200	4882.156300
4681.000000	27.000000	6.000000	751.000000	5.592000	512.477500	472.016100	356.555400	396.654100	451.373300	466.419700	430.993700	439.865500	369.544200	431.825200	443.091600	359.418700	311.514600	449.667000	432.672400	430.896500	373.486300	426.287800	596.639600	597.717300	680.909200	667.051300	792.882300	722.477100	606.015100	663.400900	594.390100	361.539300	399.500500	430.444800	420.549800	357.911600	377.292200	365.569100	368.589600	368.250000	525.645500	466.245100	453.993400	406.425300	397.561800	471.244400	447.327400	414.640400	385.511000
3034.000000	27.000000	6.000000	960.000000	5.629900	14828.359400	15714.968800	17747.375000	17735.203100	17532.906300	16744.671900	18484.843800	18408.625000	16286.203100	16815.796900	16938.343800	17522.593800	17122.906300	17663.859400	16594.593800	15894.085900	15595.687500	17971.859400	26612.343800	26455.640600	23394.478500	23329.203100	26519.214800	25916.687500	21344.984400	20648.447300	19507.890600	17717.531300	18731.750000	19815.531300	19363.396500	19316.281300	19070.687500	14689.875000	15221.351600	14154.674800	20291.390600	20210.250000	21851.017600	20764.486300	21181.656300	19467.156300	18043.156300	17753.015600	17872.531300
248.000000	27.000000	6.000000	827.000000	5.639300	6011.972700	6679.695300	9500.539100	10019.970700	11108.438500	10430.351600	7467.464800	7536.000000	7532.035200	8589.265600	9158.690400	9491.593800	9097.228500	10060.614300	9374.221700	6050.746100	9188.562500	8925.125000	10230.373000	10356.304700	16042.917000	16341.802700	15008.809600	14322.903300	13711.358400	13581.338900	14517.906300	9097.625000	9744.140600	10698.148400	11655.699200	9070.015600	9449.547900	8205.640600	8809.929700	6418.210900	9837.664100	9940.531300	10367.595700	9604.609400	9868.434600	9049.078100	8665.856400	10810.302700	10871.078100
780.000000	27.000000	6.000000	847.000000	5.650700	968.036600	1215.794900	1602.145500	1578.133800	1608.751000	1539.524400	1696.312500	1643.168900	1692.559600	1462.993200	1471.138700	1381.920900	1440.916000	1555.521500	1707.624000	1883.743200	1763.285200	1866.568400	1556.252000	1674.889600	2301.482400	2265.367200	2324.214800	2304.113300	2706.806600	2600.457000	2569.597700	1559.179700	1507.664100	1753.209000	1712.793000	1627.132800	1639.666000	1792.137700	1813.429700	1825.058600	1466.808600	1472.287100	1849.664100	1738.093800	1699.969700	1874.002000	1867.335900	1955.358400	2137.914100
5732.000000	27.000000	6.000000	801.000000	5.652900	8637.773400	10562.257800	15574.812500	17158.400400	11788.576200	15286.150400	14452.605500	14885.828100	14426.226600	15425.554700	14460.460900	15079.670900	15027.757800	16470.416000	14793.178700	15526.216800	16178.773400	16581.593800	16372.806600	16086.359400	24478.343800	25367.125000	23889.755900	23832.890600	24229.933600	23715.109400	22271.593800	15667.226600	16230.687500	18898.089800	19152.828100	15863.660200	16326.732400	15947.563500	15318.554700	15666.366200	16186.463900	15452.282200	16657.121100	16844.269500	16692.627000	16543.580100	16881.419900	17203.642600	18338.744100
3515.000000	27.000000	6.000000	986.000000	5.663100	1631.504900	1957.433600	2008.059600	2027.587900	2067.175800	2054.136700	2322.990200	2361.834000	2326.142600	2028.319300	2141.388700	2059.275400	2019.742200	2270.623000	2271.591800	2388.689500	2333.287100	2435.084000	3162.939500	3164.935500	2986.332000	2925.953100	0.000000	3531.962900	3001.482400	3029.884800	3249.459000	2223.957000	2128.470700	2244.923800	2366.164100	2257.320300	2272.832000	1939.350600	2090.953100	1993.409200	2445.337900	2317.693400	2311.677700	2232.259800	2201.263400	2494.964800	2384.052700	2385.505900	2399.902300
1164.000000	27.000000	6.000000	864.000000	5.715700	1805.709000	2128.627000	2226.035200	2088.480500	2084.169900	2103.923800	2219.796900	2315.839800	2151.793000	2332.298800	2423.445300	2562.572300	2463.187500	2505.341800	2481.076700	2434.703100	2279.574200	2582.724600	3538.562500	3585.419900	2919.998000	2897.574200	3295.966800	3053.322300	2739.392600	2930.969700	2608.968800	2353.515600	2557.060500	2383.997600	2585.453100	2605.837900	2520.234400	2084.154300	1974.293900	2085.109400	1977.138700	1877.452100	2255.728500	2181.877000	2236.433600	2065.169900	2015.368200	2138.431600	2031.752000
3940.000000	27.000000	6.000000	1012.000000	5.720000	107.398700	315.733600	270.158700	316.101100	292.235600	358.131300	310.248800	322.575900	354.670700	269.815200	292.289100	295.991700	259.848100	294.768300	286.896700	297.521000	314.723100	331.338100	444.517600	386.966100	455.168500	469.043000	503.690700	486.268300	428.550500	406.162100	403.296400	270.962200	237.160200	334.367700	299.692600	292.420700	267.573700	257.992200	287.907700	269.082800	339.116000	286.452400	348.135300	331.239700	347.627200	414.981000	365.881800	469.377700	396.437000
5403.000000	27.000000	6.000000	786.000000	5.721000	536.242200	567.111800	429.642600	385.967000	486.843500	445.050000	413.677700	488.155300	422.074000	585.289600	473.713900	429.131100	478.754600	529.054700	507.748000	492.181900	561.132800	541.025900	733.813500	714.275400	687.626500	677.208000	1010.303200	978.126000	675.463900	711.142100	727.879400	493.854200	511.797900	557.328100	604.259800	522.951200	537.154800	381.706100	422.330100	406.636500	428.285200	459.664800	483.739300	471.869600	443.541500	415.922100	426.148700	448.487300	491.674600
5643.000000	27.000000	6.000000	796.000000	5.732100	6948.945300	6914.640600	7022.117200	5445.105500	6120.757800	5606.011700	6068.402300	6643.539100	5661.082000	6054.832000	6017.867200	5759.027300	5952.125000	6634.400400	6805.655800	6360.988300	6570.503900	6967.355500	10220.093800	10719.132800	11609.906300	11632.148400	13502.414100	12981.515600	10241.156300	10567.437500	9613.414100	6236.367200	6238.675800	7051.480500	7812.738300	6614.703100	7217.085900	5763.800800	5892.359400	5694.109400	5510.789100	6673.996100	5967.330100	5749.926800	6028.390600	5825.644500	5757.410200	5714.500000	5646.066400
5010.000000	27.000000	6.000000	770.000000	5.732200	419.636200	535.809100	586.350600	516.465800	563.250000	556.986300	627.736800	659.675300	621.007800	507.352800	525.048800	545.837900	503.038300	581.758800	652.042500	579.922900	539.238300	646.705600	875.803200	812.947300	967.596700	915.067900	1097.949200	1132.499000	962.347700	932.307600	879.586400	590.954600	553.884300	710.485800	634.336900	641.990200	638.239700	471.914800	556.030300	490.977800	551.419900	538.550300	697.055200	628.149900	666.351600	624.248500	566.481000	599.231000	541.857900
533.000000	27.000000	6.000000	837.000000	5.754800	93.691000	126.238100	86.120400	78.646200	96.224200	125.430700	116.083700	113.113000	109.598800	78.390500	81.911300	92.617600	87.924900	110.966500	89.938100	66.804900	0.000000	99.393400	137.792400	112.414900	119.695100	107.817100	125.201200	115.851900	88.286700	120.796300	81.454900	0.000000	77.043200	90.334200	62.063300	53.958200	102.490500	50.809600	0.000000	0.000000	63.943800	69.915600	100.044300	97.600200	98.915000	59.370200	0.000000	79.181000	0.000000
3857.000000	27.000000	6.000000	712.000000	5.774200	6280.697300	5842.536100	7803.582000	6009.554200	5293.909200	5046.577100	6401.813500	5544.645000	6197.119600	5324.287100	5658.668000	6614.973600	5701.559600	6446.048300	6403.292000	5800.675800	5784.939500	6511.024900	6657.981400	5970.923300	11894.113300	11917.037100	12611.613300	11385.432600	8122.772900	8655.546900	7771.754900	5783.283700	5674.926800	5425.865700	5430.702600	5734.612300	4920.575200	5905.758300	6169.111300	5990.669900	6364.183100	5990.793000	6085.097700	5823.270500	4888.047900	6411.425800	6158.127000	5796.382800	6238.100600
587.000000	27.000000	6.000000	839.000000	5.792700	968.445800	1109.150400	1185.174800	1168.715800	1180.002900	1157.457000	1339.896500	1282.080100	1287.226600	1219.833000	1263.979500	1174.565400	1210.793000	1252.778300	1246.503900	1362.087900	1326.451200	1285.396500	1690.103500	1803.550800	1986.319300	1929.736300	2228.808600	2199.185500	1947.181600	2018.889600	2084.330100	1138.464800	1117.540000	1216.079100	1119.393600	1111.835900	1111.210000	956.646500	1104.748000	1059.223600	1148.438500	1055.531300	1277.936500	1227.588900	1190.930700	1216.492200	1326.491200	1318.037100	1346.152300
1634.000000	27.000000	6.000000	890.000000	5.796200	3047.019500	3662.306600	3990.398700	4109.265600	4243.503900	4008.607400	4736.671400	4746.121100	4498.974100	3877.326200	4313.457000	3928.434100	4078.312300	4485.308600	4499.043000	4573.382800	4567.312500	4742.960900	5890.445300	5661.816400	6068.522000	5820.418900	6157.539100	5909.976100	5934.414100	5745.847700	5705.221200	3628.320300	3961.396500	3966.777300	3945.258500	3636.488300	3868.375000	3507.127000	3565.765600	3557.509800	3797.679700	3408.154300	4272.078100	4196.808600	3961.665000	4475.630400	4349.964800	4429.113300	4501.245600
3372.000000	27.000000	6.000000	980.000000	5.871700	477.524400	543.350600	655.524400	637.347200	0.000000	504.606700	640.351100	650.761700	676.390100	647.716800	591.875000	679.614700	611.105000	193.597800	640.151400	658.698700	706.320800	657.374500	829.801800	895.179700	751.170400	783.859100	842.214700	758.973300	800.531300	815.388200	793.762200	667.981900	676.670900	731.362800	714.629900	662.695300	679.234400	591.190400	619.456100	322.563000	695.831500	772.295400	857.503900	798.784200	793.184600	723.479000	778.230500	833.498000	744.760300
4226.000000	27.000000	6.000000	1030.000000	5.879100	3363.151600	3787.988300	4995.651400	4932.820300	3411.093300	3632.268100	5658.363800	5194.465300	5402.717300	4880.258800	4710.307100	4949.507800	4703.346700	4733.743200	4816.240200	5761.209500	5834.848600	5364.068400	6637.584500	3505.389400	6223.300300	5999.140100	3246.222200	3118.267100	6176.660200	6168.060100	6223.321800	5088.695800	5333.624000	5399.314900	5433.515600	5036.115200	5295.420400	4860.999000	4912.968300	4799.103000	5002.302200	5331.384300	5833.753900	6092.689900	5947.334500	5951.799800	5869.294400	6281.986300	6445.524900
2832.000000	27.000000	6.000000	952.000000	5.880100	2015.605100	2219.943800	2075.252700	2094.255900	1431.190100	1793.626000	2327.878900	2218.412100	2355.746100	2465.320800	2358.712900	2047.550700	2093.902300	2116.308800	2199.584000	2472.386700	2486.837900	2445.392600	2851.403600	2814.907000	2711.250000	2632.237100	3223.302000	3033.175800	2983.369100	2847.957000	2996.656300	1937.086300	1937.198700	2548.437500	2585.045900	2362.193600	2614.328100	2329.929700	2324.800800	2327.777300	2875.737300	2895.887700	2656.862300	2666.079100	2597.032200	2692.554200	2842.382800	2875.793000	2877.275400
4469.000000	27.000000	6.000000	1047.000000	5.882300	562.109900	593.753400	877.050300	767.553800	536.764800	632.272900	841.249000	830.441400	853.348600	750.809100	821.852100	804.672100	733.853800	854.908300	801.460400	851.737000	845.209500	817.223600	925.235800	1012.131700	883.683600	934.991200	938.278800	928.900900	813.889200	828.897900	718.631700	825.271100	876.623500	872.130400	889.307600	815.196800	846.335900	712.165000	755.788100	807.728500	871.320800	923.701200	970.233600	999.872600	883.976600	863.408400	944.605500	888.319200	959.501000
3313.000000	27.000000	6.000000	979.000000	5.885800	815.230300	1017.666700	1218.365000	1133.830000	762.115500	803.950200	1093.322400	1128.981100	1148.281400	1156.935300	1024.192000	1246.030300	1122.500900	1137.974500	1027.685400	1200.767200	1164.861900	1163.272600	1686.930100	1629.383300	1500.557500	1454.005600	1636.569000	1605.931800	1371.100500	1323.059300	1364.090200	1177.357500	1288.317400	1197.152500	1226.681000	1157.565200	1355.960000	1049.047900	1095.379400	1082.863000	1246.794700	1313.547500	1382.780000	1383.554400	1303.204500	1434.217800	1421.192900	1436.456900	1346.305700
1627.000000	28.000000	6.000000	157.000000	0.439300	0.000000	0.000000	0.000000	42.408500	48.063200	60.808100	62.900200	62.205600	58.656800	33.727400	0.000000	60.651200	68.411200	72.626000	73.154900	58.659600	39.315600	59.829900	86.362900	94.968600	88.764800	92.822300	74.647500	81.700000	104.370500	118.561000	116.109500	59.829600	59.669500	56.499200	62.880600	77.755400	77.589100	77.338300	79.632100	65.746400	58.859900	64.837800	60.279400	66.839000	55.261400	0.000000	55.092700	87.274900	73.732000
4600.000000	28.000000	6.000000	323.000000	0.784000	235.655900	300.715100	187.265700	170.383500	164.993300	167.376600	215.699900	211.320800	180.420400	130.309000	100.455000	118.503900	120.481500	157.362300	159.296600	91.420800	83.886200	0.000000	267.459500	226.679800	169.729300	175.220900	213.321500	217.396000	281.929800	266.249200	300.609400	164.540500	191.809000	146.787600	166.961500	92.014400	127.137500	0.000000	104.295600	95.113500	216.496700	228.877200	127.713100	180.129900	164.946400	159.055400	151.184300	146.516300	155.373300
4736.000000	28.000000	6.000000	331.000000	0.785700	193.463400	239.365400	156.534600	149.647100	141.375100	135.854800	165.955300	191.048200	199.917600	100.322100	78.478300	0.000000	107.820400	126.779300	91.478000	75.437400	79.267800	93.722100	239.286300	212.165100	167.479000	150.562800	195.673500	212.834200	243.512100	280.048900	256.728000	156.381000	144.959800	132.572300	101.870000	78.076700	91.010500	81.675300	87.620500	90.607200	177.948200	215.494500	87.555500	141.447900	124.906200	137.506600	81.238200	148.537000	136.732500
5021.000000	28.000000	6.000000	768.000000	3.428800	156.817700	259.480500	324.470000	284.205100	213.871600	195.453900	331.058800	331.866700	319.416000	357.734100	332.499800	297.167000	300.810300	335.642800	312.542200	331.375200	308.396700	303.023400	399.856900	417.025900	678.747100	643.476600	602.057600	645.594200	626.380900	635.017100	628.250500	373.962600	376.943100	316.922100	307.538600	340.987300	375.851300	264.453600	251.705600	250.906000	304.482700	354.360400	340.095900	315.757600	332.221400	320.335200	284.646700	289.867700	268.111100
4250.000000	28.000000	6.000000	728.000000	3.435200	100.831800	148.438500	160.134600	140.383800	99.867700	133.522200	133.903000	143.327300	147.042500	146.387500	133.262700	133.716300	121.749100	121.844300	0.000000	133.655200	125.030000	139.591300	190.222400	172.693000	312.297600	301.975600	288.974100	278.428000	246.577600	260.965300	269.929200	119.075900	158.895400	124.593900	141.915300	121.341000	137.311000	110.676000	112.940300	128.285000	160.167000	162.448400	156.638100	176.943600	176.171800	161.448100	148.111500	185.438200	175.981200
3054.000000	28.000000	6.000000	660.000000	3.438300	685.038100	896.034700	1124.274400	1142.784200	807.110400	776.755400	900.870600	858.205600	880.489300	1224.073200	1176.045900	1047.891600	1003.318400	1100.706100	1033.032200	927.057100	934.780300	920.335900	1329.912100	1389.131800	2200.513700	2209.048800	2145.955100	2056.607400	1925.979500	1813.632800	1891.070300	1149.582000	1136.634800	1050.838900	973.283700	1044.780300	1002.981900	838.096700	879.508800	860.038600	1142.832000	1144.671900	1246.756800	1264.884800	1289.905300	1109.644500	1123.390600	1186.136700	1134.261700
4723.000000	28.000000	6.000000	754.000000	3.501900	224.207200	0.000000	282.603800	307.655000	207.018800	179.551300	281.804000	275.412600	248.142800	315.225600	310.375000	277.839800	259.545900	274.360800	240.922400	172.571800	209.754900	180.148400	319.701700	363.371100	431.341600	395.978800	407.292200	392.120100	339.265400	348.519300	356.415300	224.194600	227.036700	220.168300	201.642900	225.379200	217.363200	150.497300	109.180700	159.990100	266.856200	240.232200	292.404800	254.539700	261.506600	223.553500	216.955100	249.039800	245.044200
2902.000000	28.000000	6.000000	648.000000	3.531200	77.438800	104.205400	201.304100	178.610000	147.439300	147.344500	142.300500	124.884000	149.167100	153.793500	175.330800	160.062600	153.013300	201.951800	176.884400	152.331900	152.575400	163.107200	181.137000	208.135700	309.379400	288.679400	373.624500	327.619600	269.320600	341.243900	343.549100	149.042400	148.594400	155.639600	165.215200	158.941000	165.323000	141.100300	133.810900	66.011200	130.501000	141.750400	170.968100	164.142500	192.332800	164.917500	187.190300	178.875400	150.888200
2560.000000	28.000000	6.000000	618.000000	3.607600	62.010400	67.686900	49.558400	51.954600	43.987900	42.181100	38.234500	41.598600	30.121100	39.819900	54.129600	49.428400	38.605600	46.674900	41.790300	33.920100	44.616400	36.589300	57.816700	76.561600	120.812900	101.287500	104.866600	103.224100	76.849100	86.952900	68.087000	47.853600	45.447900	60.900400	54.209400	51.800500	58.161200	29.925900	50.638000	47.325400	37.217500	37.341800	46.973400	45.820000	45.709700	39.581900	39.854400	54.438000	53.229000
2997.000000	28.000000	6.000000	658.000000	3.705700	381.740500	538.194800	650.586900	691.100100	522.258300	493.857400	619.995600	569.953600	559.122100	761.372100	738.981400	645.673300	636.744100	658.602100	646.102500	689.205100	635.774400	661.165500	958.410600	944.377900	1471.354500	1386.175800	1277.400400	1228.290000	1101.687500	1030.762700	1038.281300	743.016600	744.352100	690.584500	684.088400	705.676300	731.588900	579.521000	599.211400	603.338900	665.783700	721.650400	776.403300	795.180200	784.475600	725.185100	684.419400	861.923300	885.270000
5537.000000	28.000000	6.000000	792.000000	3.719900	0.000000	0.000000	94.441900	87.691400	50.848900	60.288400	97.609100	81.214100	79.230400	80.644500	75.945900	78.014300	60.710500	91.721500	44.723900	86.165400	88.249300	84.263900	65.187600	88.625200	137.671300	121.544700	131.456800	144.212000	130.815100	143.004800	130.680500	60.676100	84.583200	66.359300	65.644500	61.284200	75.679700	58.482200	61.875700	66.650300	89.689800	65.709600	96.610000	100.344000	85.313200	80.743700	97.052000	111.140900	93.725600
1067.000000	28.000000	6.000000	859.000000	3.721200	61.544400	88.911000	134.996200	120.813800	79.384600	0.000000	114.122400	118.343500	120.992600	163.893100	135.390100	117.318200	95.041400	120.096800	138.283600	138.689000	136.959500	149.108000	102.886200	128.973300	220.853900	203.815600	208.713900	195.588300	279.478800	256.985400	211.705700	127.312600	94.695400	100.417600	96.386200	122.577900	110.457900	82.606600	88.420900	97.089700	114.049600	138.816400	146.542700	148.110500	148.290800	140.114300	91.911700	124.622700	101.606000
5069.000000	28.000000	6.000000	770.000000	3.721900	235.882300	366.603800	373.935100	344.947800	250.372600	283.066900	475.063200	474.761200	454.724900	468.619900	391.045700	364.014200	326.043200	394.325900	368.790300	473.730000	442.238800	495.923300	525.072300	498.213900	851.587400	805.209000	885.797400	875.065400	867.710000	930.140100	825.658700	378.253900	393.794400	393.946800	419.574700	412.907000	458.795900	368.957800	389.575700	383.922600	444.910600	395.027600	462.315400	473.190700	452.274200	468.242700	448.353000	452.037400	456.151100
673.000000	28.000000	6.000000	844.000000	3.798100	404.591300	549.947800	883.668900	877.070300	541.127400	567.703600	627.749000	600.111800	550.660600	1078.234400	1016.753900	846.835900	839.135300	905.156300	850.475600	636.113300	637.918500	541.855000	898.742700	869.212400	1595.105500	1436.594700	1414.091800	1379.890600	1258.681600	1238.138700	1283.951200	776.293900	771.712900	708.214800	629.236300	640.347200	615.206500	486.579300	459.858600	448.401400	905.689500	846.998500	870.892600	875.540000	804.042500	762.436500	699.457000	762.874500	768.621100
4777.000000	28.000000	6.000000	756.000000	3.799200	187.254500	229.745800	335.556900	304.026100	202.937000	218.961300	308.438500	269.232400	280.036100	317.483200	335.009300	266.477300	223.980300	272.605200	309.788300	307.038800	301.877900	265.424300	323.918500	372.096900	620.182600	620.799800	604.343800	600.692400	523.220700	487.082000	458.954300	268.261200	253.219600	240.241000	272.836400	249.934800	262.344000	191.557300	187.421000	186.582300	321.367400	310.915500	349.420200	364.411100	340.876700	323.140400	326.499800	411.382800	363.657700
4104.000000	28.000000	6.000000	722.000000	3.980700	81.502600	127.919100	161.361300	158.671800	137.035800	126.768000	155.027600	130.375700	118.228000	178.351900	176.674000	183.002100	153.706200	187.174100	145.171500	163.499900	146.628500	146.020500	216.390900	175.788600	382.589100	336.997800	281.572300	276.438000	253.054100	264.359100	228.323700	168.993800	167.617800	137.001100	130.251500	122.202000	145.955300	121.983600	108.116600	105.824900	184.863300	170.521400	182.768900	172.067400	176.272300	172.452800	155.941800	196.052000	194.611900
2958.000000	28.000000	6.000000	652.000000	3.982500	32.594300	63.909400	58.949400	70.280200	59.502700	43.316600	58.031200	62.673200	65.399000	77.333400	47.015200	52.878500	54.963200	45.865400	42.419600	84.827600	70.601100	74.519900	84.231600	96.397300	125.260200	133.722300	133.463900	134.573700	101.945200	108.408800	131.470200	60.190700	56.182600	83.228600	64.439500	73.118800	59.965700	60.475300	41.101400	63.406500	59.872800	67.863000	84.258500	75.955300	75.233600	86.610800	80.346300	82.792900	91.542800
2755.000000	28.000000	6.000000	634.000000	3.986200	643.437500	897.603000	1075.160200	1059.868200	871.651400	828.907700	1117.175800	1145.518600	1199.904300	1173.365200	1111.946300	970.155300	939.636200	1075.594700	978.380400	1298.025400	1287.356400	1336.555700	1622.813500	1634.624000	2496.341800	2489.150400	2379.214800	2298.338400	2021.478500	1961.348600	2060.728500	1239.518600	1201.824200	1205.715800	1194.957000	1241.549800	1153.427700	1047.663100	979.846700	1030.523400	989.911600	1079.896500	1457.378900	1361.659200	1402.359400	1394.223600	1367.892600	1754.438500	1641.727500
3722.000000	28.000000	6.000000	702.000000	3.986400	81.995100	129.880600	172.012200	153.282100	117.850200	137.824100	197.340700	196.859900	192.782700	210.625100	167.008800	147.505200	155.666100	175.447000	173.810200	219.779500	214.613200	210.948200	241.800500	248.019000	436.443600	393.683800	393.001000	367.599600	294.122300	304.208000	295.525100	208.116900	184.947000	198.243800	197.996000	198.975500	181.930700	170.693800	182.944800	167.496600	141.320400	179.822500	247.269300	228.590200	235.828400	227.620600	242.688200	296.670200	266.981400
5677.000000	28.000000	6.000000	1164.000000	4.688900	202.024500	280.051000	296.079100	297.936300	301.133100	282.819800	332.317900	304.986600	346.011000	301.274400	336.337900	262.210700	289.854000	300.529800	318.116200	334.069300	337.195100	334.466300	486.724900	508.659200	632.615200	640.173300	648.571300	605.287100	559.047400	511.599900	561.934600	373.413600	357.285400	402.444800	367.085200	369.734400	348.141600	324.825000	285.717500	299.927700	313.954600	299.335900	409.507300	359.629400	386.896200	436.641400	339.877900	394.975300	413.383800
2691.000000	28.000000	6.000000	944.000000	4.689200	365.802700	428.588900	521.285600	513.600600	472.699500	514.045900	578.568400	563.147000	550.642100	442.257100	489.729500	406.233600	432.062000	555.997100	583.208000	610.877400	655.325700	610.337400	716.127000	672.160600	1012.734900	991.815900	1276.681600	1273.753900	1118.795900	1134.511700	1091.756800	448.521500	487.291000	695.508300	715.793900	615.429700	672.027800	615.612800	624.521000	607.581100	673.827600	750.623000	762.541500	690.607900	727.421400	804.478000	730.745600	806.216300	776.958500
5055.000000	28.000000	6.000000	1090.000000	4.690100	341.325900	387.573700	582.184600	550.441900	559.548800	540.736300	678.566900	675.162600	626.270000	500.410400	468.303000	513.500500	546.493200	606.685500	565.260700	657.483900	646.168500	676.588400	715.832500	763.402800	1074.974600	1059.444300	1118.462900	1090.426800	1004.679700	1066.013700	1014.794400	580.674800	590.638200	687.048300	741.138200	695.638200	685.819300	609.662100	625.829600	645.639200	622.376500	591.963400	723.392600	736.287100	764.740700	769.149400	805.153300	763.793000	844.631300
4088.000000	28.000000	6.000000	1022.000000	4.690500	1465.295900	1931.830100	2604.695300	2732.017600	2541.853500	2496.937500	3157.701200	2939.880900	3028.554700	2398.623000	2422.244100	2368.468800	2477.421900	2718.496100	2786.865200	3266.962900	3355.496100	3116.173800	3747.976600	4099.183600	5546.031300	5221.046900	6051.781300	5995.046900	5435.964800	5274.980500	5342.839800	2828.017600	3023.037100	3441.468800	3453.779300	3126.460900	3313.271500	2979.884800	2950.484400	3019.875000	2929.853500	2851.664100	3634.822300	3468.597700	3599.146500	3679.353500	3751.209000	4094.203100	4000.115200
2886.000000	28.000000	6.000000	954.000000	4.690800	5091.011700	6228.519500	7930.113300	7284.734400	6435.140600	6685.847700	8115.910200	8046.566400	8136.304700	6294.605500	6796.046900	6758.019500	6963.187500	7621.851600	7078.488300	9608.187500	9342.203100	8861.812500	10854.132800	11625.218800	17446.093800	15917.968800	20131.328100	20226.234400	15778.203100	15902.000000	15730.671900	7499.648400	8386.070300	9055.585900	10157.523400	9190.000000	9541.554700	8462.773400	7964.367200	8296.078100	8732.546900	8580.945300	10138.906300	10569.367200	9728.976600	9808.687500	10219.257800	11853.539100	11118.390600
4328.000000	28.000000	6.000000	1038.000000	4.690900	116.720800	176.454800	237.369800	201.005600	203.788200	199.112200	259.071500	227.107700	210.619800	216.465000	188.348400	195.386400	198.789800	217.253800	243.884000	284.851300	236.157600	255.426800	325.460900	347.232400	445.171400	412.053700	508.753400	487.749800	423.073500	405.847900	433.089600	234.819300	217.627400	275.731000	266.656700	288.348100	254.512200	172.832500	216.433000	237.835400	238.519400	222.586500	268.233200	261.552700	263.002400	306.412800	305.076200	313.390600	314.894500
3176.000000	28.000000	6.000000	971.000000	4.691800	154.313200	211.098300	276.008800	236.073700	231.825300	238.829500	294.320300	283.063500	261.356900	241.395800	232.501000	238.689000	238.537200	259.311000	313.655500	309.567100	286.845900	296.574500	385.275600	408.302000	524.208000	503.833700	598.749000	543.439900	520.367200	482.156500	477.034400	271.920900	265.221900	300.061500	349.499500	286.600300	289.684100	277.752900	257.478300	282.218000	268.957500	256.375700	351.044900	340.181900	286.664800	372.959000	352.536400	394.940900	369.931900
3888.000000	28.000000	6.000000	1012.000000	4.692300	139.076400	168.638200	174.480000	193.372800	203.450800	198.738200	225.577100	234.043200	231.101200	159.874100	169.688800	167.872900	171.078200	220.401100	202.016200	224.141200	242.247900	231.040900	251.298700	253.215200	335.995800	309.093000	402.652100	414.157000	344.920900	392.150100	357.713900	166.290600	173.181900	218.470500	264.911100	268.581300	237.789700	211.710700	253.194000	233.358800	232.562600	291.080100	272.387200	271.074500	240.668000	282.939700	292.578100	286.717500	293.482700
1111.000000	28.000000	6.000000	862.000000	4.696100	50.611500	61.713200	145.284900	134.868000	116.921500	129.197000	112.839100	88.871300	106.420300	98.819800	117.833800	97.865200	101.532700	105.526300	103.387400	114.983600	100.158300	103.628600	135.267100	132.614900	261.405500	251.717700	251.618900	261.601300	260.795400	262.525900	286.718000	147.309300	154.889600	154.406400	215.902500	151.362100	140.081200	145.837200	142.547600	146.987500	115.259600	108.069300	151.801300	138.295200	125.697900	161.562900	140.213600	151.051400	150.928600
5198.000000	28.000000	6.000000	1105.000000	4.696400	60.488800	66.192500	87.385600	96.039000	82.815900	84.959600	121.395800	127.929300	119.583400	66.767000	94.998000	82.993600	94.740800	87.249300	97.433200	105.576700	97.298600	101.704200	101.057700	135.093100	154.876600	173.394500	180.622700	177.255100	159.569900	153.836700	162.392500	101.469200	106.810700	112.506200	106.635600	108.961600	96.210400	100.524600	108.314400	125.304600	128.497300	110.519700	129.429100	162.920000	140.879900	148.290000	131.370200	126.119400	119.170800
5955.000000	28.000000	6.000000	812.000000	4.698400	215.726300	250.168800	285.723900	281.138400	232.065200	217.903400	399.870100	380.953600	361.937500	354.031000	320.684100	291.814700	319.424800	334.543200	357.299300	425.531000	452.135500	447.201900	479.321500	455.174300	710.900900	726.720200	748.740700	751.755900	687.298800	674.457500	706.276400	327.644000	350.108900	431.689700	423.322500	461.814900	432.055900	415.988300	360.394300	321.179200	329.710000	353.061500	402.536400	444.190200	427.286900	483.845500	497.892600	483.623300	519.828100
1502.000000	28.000000	6.000000	880.000000	4.704000	50.830600	0.000000	41.802600	69.250900	31.977800	0.000000	0.000000	72.176300	0.000000	71.411900	0.000000	52.334400	0.000000	0.000000	71.205300	0.000000	83.955700	93.025000	59.011400	86.778400	102.232800	111.243900	136.523800	129.077000	136.301500	88.713700	123.783600	62.574700	55.225500	82.303500	80.342600	90.995900	87.942800	106.876500	71.169900	70.278700	92.978100	68.109800	84.518800	82.205400	78.632100	88.011900	86.965000	96.995100	85.002300
2622.000000	28.000000	6.000000	619.000000	4.710500	67.133400	443.505400	771.322800	771.124500	1157.259800	1131.926800	1206.409200	1143.349600	1113.090800	541.879400	603.565400	892.731400	915.059100	1492.448200	1551.947300	1444.461900	1443.112300	1535.891600	903.396500	996.521000	1720.585000	1663.835900	2757.957000	2696.377000	2057.728500	2012.816400	2039.977500	613.591300	622.849600	1054.238300	1169.864300	1316.212900	1392.454100	1003.170400	915.371600	1107.114300	1560.527300	1481.605500	1752.554700	1723.426800	1693.308600	1562.711900	1614.396500	1866.399400	1791.129900
3424.000000	28.000000	6.000000	687.000000	4.719000	43.230800	0.000000	81.483700	104.121500	189.949300	196.155200	202.100100	192.335900	204.932100	75.426200	79.049700	109.688700	114.655300	234.547500	236.636600	229.648800	234.178200	199.778200	100.572300	137.906400	188.090100	210.251700	357.875000	352.913300	297.183300	289.442900	272.725100	0.000000	83.280700	89.819100	161.231000	202.531000	212.017800	154.936300	154.275900	171.721400	262.165000	204.871600	283.575700	293.669700	267.064200	244.609500	233.497400	267.023200	265.096900
2368.000000	28.000000	6.000000	593.000000	4.723900	0.000000	55.455600	0.000000	0.000000	74.827300	70.211700	73.031900	51.405200	68.963100	40.809900	0.000000	58.838300	71.987900	98.935900	112.393400	115.195000	98.585100	92.044400	67.134800	60.149100	83.397600	119.380400	171.292500	179.748500	132.365400	146.707900	129.214400	51.777100	55.932200	85.011500	65.717700	59.971900	67.105900	56.962500	53.918400	68.434800	52.296800	73.693800	72.978000	74.574600	96.649200	79.561900	80.593500	96.555700	82.382800
340.000000	28.000000	6.000000	831.000000	4.799400	0.000000	100.946500	147.193800	150.805300	0.000000	156.206300	179.059200	185.902600	185.304300	92.214500	118.897200	148.055900	0.000000	135.439100	155.810700	203.228000	235.912000	0.000000	185.532500	219.154800	323.199000	325.610800	337.242400	431.312500	317.689900	405.808100	412.794900	167.207300	190.689100	284.004900	309.818600	380.741700	357.650500	0.000000	335.454800	299.853300	247.164700	201.644400	220.111900	213.130200	250.872200	257.077400	262.423800	315.013400	278.073000
2464.000000	28.000000	6.000000	607.000000	4.913900	521.182100	615.441400	958.301300	1010.485800	1843.332000	1719.329100	1943.886700	1960.229500	1859.183600	875.350600	804.342800	1167.272500	1289.826200	2340.113300	2417.787100	2317.314500	2328.218800	2353.427700	1340.624000	1402.649400	2216.640600	2159.484400	3329.121100	3100.474600	2755.794900	2933.439500	2791.033200	832.622100	869.816400	1342.664100	1588.041000	2007.028300	2276.675800	1483.643600	1563.096700	1559.083000	1892.499000	1911.865200	2328.998000	2331.218800	2341.080100	2114.957000	2051.380900	2458.937500	2283.796900
2610.000000	28.000000	6.000000	624.000000	4.924400	0.000000	19.291700	32.210700	14.022600	55.413500	34.328000	36.141300	37.471500	34.587500	41.015600	0.000000	0.000000	37.903300	45.624800	49.006300	52.408800	46.184400	46.024800	31.188000	47.424800	75.593000	52.703100	70.125400	49.743700	61.630100	56.280100	53.649700	34.517700	21.144200	17.849100	47.820400	36.821800	46.480000	37.533800	37.752000	0.000000	32.350100	40.459100	46.743100	43.630500	52.932500	45.880300	54.642600	29.657000	37.602300
5623.000000	28.000000	6.000000	1160.000000	4.982800	20.756000	33.491900	59.314500	49.581900	62.697100	53.099800	76.568700	82.842400	99.842900	46.331500	42.824800	37.532300	56.307300	61.032600	57.617100	74.382100	89.349000	80.359700	78.254000	69.580400	96.404900	119.219600	161.992600	135.019000	141.766500	138.705800	118.366600	65.941800	48.746000	42.735800	72.229700	65.733800	68.495400	62.187800	68.309600	77.432200	84.961200	64.903000	77.510600	101.656600	93.788400	88.891500	85.585100	110.801300	108.612700
2741.000000	28.000000	6.000000	946.000000	4.985500	93.165200	0.000000	119.802600	187.703200	159.375900	201.963300	249.780000	247.672400	247.680200	171.332000	129.505900	172.403600	179.774800	251.573700	219.805400	280.996800	290.765900	233.891600	235.259000	0.000000	379.920900	402.313000	630.797400	630.849600	0.000000	478.183600	483.377400	188.995100	139.502800	246.784500	293.867700	254.381800	261.726600	215.139400	228.889900	218.551000	296.073500	315.526900	300.321800	317.103300	290.731200	353.147500	333.246300	367.751000	334.610800
4143.000000	28.000000	6.000000	1024.000000	4.987200	411.624500	554.948200	863.571300	862.263700	882.339400	973.964400	1262.385700	1250.578100	1293.415000	714.110800	688.214400	827.526900	860.498000	1161.477500	1119.462900	1339.206100	1337.166000	1246.334000	1301.877900	1225.640600	1988.713900	1922.840800	2649.052700	2681.443400	2372.584000	2188.283200	2243.255900	875.787600	882.098600	1209.658200	1253.178700	1214.531300	1258.618200	1151.142600	1171.125000	1128.428700	1177.480500	1173.746100	1481.813500	1460.529300	1477.231400	1633.243200	1567.802700	1698.741200	1740.292000
5048.000000	28.000000	6.000000	1092.000000	4.988200	97.682700	133.648800	187.687700	220.640100	244.520000	218.971200	318.369100	289.585400	329.114300	147.934000	179.458600	184.386100	197.723000	301.221900	255.264300	289.761000	282.192400	345.667200	238.101800	287.655300	413.439900	395.616700	658.610800	592.848600	491.544400	458.103500	491.199000	221.997700	186.607800	258.918500	283.862800	267.034700	326.376000	249.183800	246.078100	264.439900	279.995800	281.442900	304.710400	359.241900	344.832300	355.655300	373.292000	377.247600	369.012900
1961.000000	28.000000	6.000000	179.000000	5.190400	710.313000	1201.607400	1200.714800	864.609400	1839.108400	1702.078100	1518.633800	1665.236300	1623.934600	714.426800	1118.355500	269.689500	1535.718800	1710.891600	1376.768600	1626.433600	1085.059600	1257.569300	1326.146500	1906.519500	3186.324200	0.000000	3276.298800	3678.074200	2887.886700	2183.382800	3127.634800	986.186000	1270.113300	1553.445300	0.000000	1391.265600	1610.215800	1594.574200	1218.193400	1230.291000	1587.350600	1836.300800	1399.334000	1569.149400	1430.030300	2108.410200	1675.963900	2013.747100	2510.375000
2976.000000	28.000000	6.000000	959.000000	5.191300	63.580500	66.249900	78.309900	69.541000	104.257800	105.607700	101.773100	80.832000	82.030800	84.188600	88.380100	97.268500	75.313400	113.509000	73.243500	122.086300	95.830700	88.500100	122.498400	110.937300	164.362300	134.397300	174.331100	193.432000	136.421900	141.727700	145.299200	65.174600	98.486100	100.874700	116.914000	85.746300	65.581700	87.651900	78.904300	92.626600	86.828800	101.664700	103.477800	95.392100	89.440500	115.291500	148.993900	124.225700	160.571000
2990.000000	28.000000	6.000000	958.000000	5.267500	734.784700	936.164600	1415.769500	1433.818400	2109.744100	2118.750000	2224.802700	2280.283200	2087.007800	1189.576200	1246.537100	1441.519500	1553.252000	2462.183600	2387.480500	2172.923800	2337.972700	2479.832000	1841.099600	1936.906300	3042.621100	3001.416000	4325.101600	4182.949200	3473.654300	3464.250000	3221.835900	1602.819300	1612.706100	2252.611300	2538.628900	2768.861300	2888.451200	2291.128900	2210.775400	2274.392600	2373.201200	2366.447300	2769.613300	2749.154300	2824.074200	2400.939500	2313.087900	2667.412100	2611.140600
5685.000000	28.000000	6.000000	799.000000	5.285900	424.957300	503.486100	1082.270500	1240.053700	1563.247100	1589.271500	1431.429700	1443.830100	1442.907200	876.666500	893.148400	1099.617200	1103.965800	1614.813500	1607.738300	1740.640600	1616.133800	1701.857400	1117.085000	1092.062500	2535.000000	2445.353500	2983.334000	2806.912100	2936.064500	3144.878900	2913.527300	1046.971700	1073.361300	1553.113300	1809.736300	1671.718700	1791.131800	1637.283200	1754.739300	1545.822300	1526.718800	1492.763700	1753.965800	1726.194300	1827.134800	1738.105500	1746.536100	1980.794900	1924.865200
5057.000000	28.000000	6.000000	773.000000	5.286800	140.714600	144.625500	354.452600	373.096400	437.290800	458.097900	416.855000	386.114300	412.905800	258.851100	257.673800	314.063200	323.029800	468.800800	435.273900	471.199000	422.278800	466.585000	278.841600	308.342800	769.335000	689.875500	875.314000	862.851100	851.895500	866.674800	862.834000	340.379200	327.612100	469.125500	563.154300	459.744600	498.010000	531.083000	525.686500	509.086400	421.049800	399.439900	483.627900	466.732900	461.889900	463.647000	445.938700	520.672900	480.251700
1206.000000	28.000000	6.000000	867.000000	5.296900	86.283000	87.321800	195.530800	199.404300	319.572500	326.397500	266.105500	265.201400	266.517800	145.490700	158.892500	224.172600	184.045000	312.931400	312.205100	308.261500	268.205300	330.387500	159.209800	159.277100	411.605500	379.305400	468.939700	475.958300	508.357200	512.610800	496.085200	181.081100	191.626800	269.795900	310.952900	278.010300	302.883100	302.500500	314.903300	280.077100	280.020500	297.881800	332.290800	328.555400	374.416700	322.811000	343.821800	340.014200	325.136000
3378.000000	28.000000	6.000000	684.000000	5.314600	0.000000	0.000000	129.839700	144.313700	152.720700	165.162100	127.516900	181.337900	176.696000	0.000000	147.628900	109.440300	139.945300	158.083100	160.861500	158.752200	134.299200	154.811900	177.953400	207.115600	257.353800	241.133300	293.945800	323.020300	276.033900	282.214600	266.633100	179.837800	186.436200	192.809300	232.471100	0.000000	240.376200	200.110700	192.798300	193.513700	134.835100	138.281600	169.413200	142.605500	145.717900	151.574700	151.832500	135.013500	149.964500
3812.000000	28.000000	6.000000	710.000000	5.346800	118.885100	157.227900	222.219800	254.176600	328.006800	318.115700	345.692400	332.276400	291.242200	183.476700	184.376100	212.909500	223.738400	307.350300	356.607700	390.221400	347.954600	320.353800	253.999800	242.257700	479.218500	449.938200	576.432600	572.492700	569.331100	550.917500	493.335900	247.565400	234.067400	303.146700	329.816700	338.442400	355.515100	327.056400	321.367200	321.216800	275.616500	287.122100	351.870100	362.532200	396.175300	352.808300	358.590100	354.032000	412.682100
1395.000000	28.000000	6.000000	876.000000	5.436000	134.011100	192.848500	663.542500	605.441400	535.581500	472.551800	450.236300	433.747600	458.651400	615.713400	556.633300	449.374500	412.965300	462.716100	463.586900	477.743200	437.438000	458.098400	452.799800	487.678200	798.212900	855.176800	1000.961900	984.907700	1428.732400	1576.408200	1448.339800	489.956300	501.925500	609.821300	622.573200	589.028300	559.051800	664.767600	683.159700	631.710400	230.988300	237.213300	462.791300	433.672600	462.499000	570.251000	550.981400	547.363300	571.801300
3900.000000	28.000000	6.000000	1010.000000	5.443200	511.480500	643.916000	840.602100	862.128900	1205.727500	1183.685500	1003.452600	1091.398400	1002.882300	719.852500	735.686000	759.644000	765.952100	1176.460000	1176.942400	832.606400	933.509300	1056.379900	1079.585000	1095.603500	1411.098600	1425.026400	1942.212900	1990.189500	1449.833000	1531.810500	1420.920900	833.718800	814.439500	1018.183100	1130.546900	1232.159200	1180.920900	835.664100	871.232900	822.508800	1356.704100	1224.556600	1500.817400	1496.707000	1461.848600	1273.015600	1139.265600	1149.767600	1237.203100
5591.000000	28.000000	6.000000	794.000000	5.447000	6205.968800	7486.628900	8586.890600	9101.117200	14036.156300	13515.195300	12675.023400	11297.578100	12480.664100	7170.742200	0.000000	9041.054700	8505.765600	14480.054700	13666.039100	12468.328100	12726.820300	12098.601600	13207.601600	11630.617200	17516.671900	16657.140600	24262.296900	23787.703100	16333.789100	15971.585900	17546.515600	8569.828100	7903.152300	9735.179700	11140.140600	12687.218800	12435.421900	9317.921900	10144.203100	9753.000000	13095.531300	12007.507800	14015.242200	13670.484400	14520.632800	12750.914100	13044.456100	14722.484400	13680.101600
877.000000	28.000000	6.000000	851.000000	5.475100	0.000000	43.535100	91.115400	95.043000	161.381800	168.284900	96.972900	102.883200	103.261000	93.821300	100.167400	74.932600	97.812700	157.491900	141.437400	95.272500	148.115100	123.958200	85.575900	139.434600	224.206500	237.721800	262.004900	262.039800	251.227400	246.310300	246.251200	143.614300	97.086700	171.056900	170.888100	198.679000	166.693700	117.844500	106.025800	165.988500	174.946400	175.622100	213.048100	201.368900	198.799600	151.190400	161.384200	179.494000	177.999600
2830.000000	28.000000	6.000000	223.000000	5.526500	664.518600	958.968800	1471.682600	1015.164100	1723.903300	1420.967800	1416.327100	1301.106400	1497.309600	1140.271500	1023.040000	813.549300	1026.352500	1262.644500	864.176800	1444.957000	1707.401400	1238.559600	1642.624000	1318.225600	2460.931600	2021.675800	2137.877000	1854.861300	1989.171900	1585.156300	1587.246100	1220.862300	944.750500	1164.642600	1331.188500	1497.077100	1331.150400	1264.693400	1284.559600	1194.956100	1303.264600	726.076200	1365.668900	1316.733400	1659.369100	1365.183600	1387.250000	1762.840800	1839.142600
2555.000000	28.000000	6.000000	934.000000	5.567200	47.637600	76.023900	67.684100	55.381700	76.686900	78.599900	83.239600	84.613500	92.666800	79.694300	79.833600	0.000000	0.000000	61.662300	65.761200	81.146500	80.025600	99.057100	96.997800	117.688200	132.373900	119.211500	130.358900	135.810400	104.177800	128.244800	110.794700	87.831000	95.433700	70.259300	80.496300	89.387600	84.819200	75.304400	73.268100	69.305200	57.001600	67.210400	80.467600	109.372600	94.513400	84.682600	85.143100	83.476100	105.739100
5166.000000	28.000000	6.000000	775.000000	5.584500	85.916400	100.721900	177.049000	177.583700	157.919900	190.622800	178.969000	176.117600	159.634800	169.730000	164.301600	166.729900	162.605500	170.842800	178.494500	180.631800	175.408600	186.339100	165.359400	156.589000	316.918200	300.522900	327.277300	278.727300	267.938700	300.914300	311.832000	165.508900	166.955600	167.020900	178.990200	151.205100	144.580400	145.793000	161.560500	145.367700	213.892800	194.047500	222.227400	195.144300	208.974600	218.940900	208.866000	219.713500	241.862400
1110.000000	28.000000	6.000000	863.000000	5.602400	782.745100	945.870100	1887.051800	1960.331100	1465.239300	1577.840800	1301.205100	1216.792000	1094.464800	1950.499000	2042.256800	1774.112300	1737.596700	1455.046900	1411.305700	1191.853500	1231.631800	1244.040000	1577.560500	1624.818400	2634.392600	2388.638700	2806.798800	2627.101600	3452.519500	3401.173800	3376.373000	1704.797900	1721.538100	2110.847700	2074.611300	1810.495100	1942.191400	1815.623000	1806.003900	1887.194300	1003.480000	1098.122100	1299.670900	1413.012700	1386.365200	1504.852500	1523.880900	1662.778300	1788.334000
180.000000	28.000000	6.000000	54.000000	5.644000	446.304000	375.801700	470.039000	714.692100	711.618300	582.846300	532.680300	627.603900	625.067000	705.367200	777.397200	527.898500	521.267200	693.339400	609.217800	796.400100	633.331200	837.069800	846.116800	928.015100	1074.309100	1488.082300	1443.910600	1209.217900	1094.446500	1061.819800	1188.791600	834.446300	541.571800	670.112900	727.453000	701.590000	806.833100	588.042100	610.243200	550.697400	738.477100	0.000000	1004.640400	747.050500	953.511400	739.127600	848.132800	945.496300	910.765100
861.000000	28.000000	6.000000	79.000000	5.658000	637.800700	990.141500	826.067400	1102.686300	1205.484700	886.836000	960.394200	1272.074200	1106.917200	886.311000	844.415500	1027.691700	987.710400	1142.668100	1041.433500	1203.047700	1199.784100	1320.935500	1997.976700	2184.828100	1888.352200	1886.741300	2262.865000	2400.994100	1633.920900	1963.962400	1047.574200	1128.112800	985.918600	1417.056400	1253.068500	1435.901100	1245.444700	834.141400	879.018700	662.777600	1203.460900	1300.554400	1669.006300	1751.098500	1420.795700	1652.162100	937.545900	1252.586400	1419.087600
184.000000	28.000000	6.000000	54.000000	5.658700	813.484100	1059.852300	1262.411300	1710.137200	1478.365400	1269.278100	1426.277500	1369.406000	947.796600	1258.182100	1496.645500	1400.932500	947.523700	1356.014300	1423.053300	1481.623000	1399.543500	1124.661000	1619.006500	1725.682600	2761.464800	2607.586200	3312.354000	2804.021700	2312.847700	2216.275600	1969.665400	1729.675500	1246.665900	1766.881200	1603.767300	1670.517300	1245.337400	1038.077100	968.909300	1188.577600	1644.603100	1390.008400	1962.497400	1479.603500	1690.104200	1456.278700	1431.135100	1688.410500	1737.736900
4412.000000	28.000000	6.000000	307.000000	5.663500	87.966300	69.067500	98.755000	118.602300	93.874900	93.883900	151.868200	160.870400	95.202400	110.227100	156.976700	103.694300	186.796100	183.508700	143.296300	104.464900	72.462500	134.322100	172.195400	192.266700	147.323000	160.907800	262.628700	220.030900	156.833600	200.399400	207.745400	91.201700	84.546300	152.570200	124.743300	109.410000	172.946300	87.120700	48.478800	104.468900	101.415800	132.487500	194.980700	238.895900	198.369000	118.193700	209.559900	178.071300	87.494300
186.000000	28.000000	6.000000	53.000000	5.664000	674.321100	675.749600	1297.172500	1547.612200	1579.389800	1647.991500	1320.425400	1350.637700	1196.005500	1398.579700	1453.975500	1386.911300	1441.075000	1634.369800	1494.456500	1459.528100	1243.825100	1527.377300	1925.624600	2397.286900	2524.477800	2837.925000	3520.695800	3427.758100	1676.075400	1746.322600	2078.254900	1937.248500	1518.467300	1831.309200	1553.502100	1433.115800	1579.197100	1005.694700	1044.221100	1230.112300	1809.208900	1754.788200	2067.081300	1850.092000	1633.732400	1596.678300	1480.220900	1488.940200	1775.212800
3646.000000	28.000000	6.000000	264.000000	5.665000	0.000000	68.698900	88.955700	0.000000	135.764800	89.826800	120.485400	162.059200	97.580600	126.013100	0.000000	94.720000	115.923600	179.681500	96.899100	144.071000	94.807600	101.394100	179.144000	167.063500	180.150300	198.873400	234.820700	368.550500	194.821000	187.844800	178.927600	190.089400	163.108200	106.219500	120.700600	127.697300	141.745500	107.550700	125.816200	116.328400	202.493000	142.635400	96.771700	150.151000	184.736600	99.483200	116.279400	204.877800	162.803300
860.000000	28.000000	6.000000	79.000000	5.665300	650.516200	921.815100	1088.652700	1126.205800	937.282200	1149.642300	927.007900	1513.785000	1193.366100	1126.662200	847.743300	1113.038800	1134.648800	1432.581700	1277.601800	1128.707600	1095.662700	1279.960100	1886.852400	2199.645800	1747.093900	2097.097400	2584.241000	2367.541500	1215.867300	1640.444000	1478.367400	1154.673300	1018.998900	1451.498900	1237.592200	937.295500	1092.356400	866.588900	733.935500	1093.075300	1429.209600	1780.053000	1945.357900	1423.645500	1485.556200	1441.730500	1137.817000	1081.987100	1253.377400
3115.000000	28.000000	6.000000	239.000000	5.666100	43.229900	79.016800	100.984300	80.079200	138.268800	115.946400	153.101200	69.651200	113.884500	0.000000	73.592000	79.987400	86.493100	87.623600	125.196800	115.250900	150.585000	121.530800	137.500700	58.681900	139.163600	0.000000	237.404300	158.394500	189.279400	162.009900	161.338300	121.379000	78.770600	63.322400	71.856100	112.327100	133.728800	117.997900	76.753700	121.105000	75.539800	58.818600	110.130400	145.437100	222.494300	181.208600	103.638900	87.518700	120.482200
859.000000	28.000000	6.000000	79.000000	5.670400	450.407900	535.909000	566.349700	445.241800	584.721900	550.944600	895.503200	881.272600	696.322000	604.371600	578.567300	369.902900	577.147100	601.736500	816.664300	488.584300	699.404200	648.903400	1069.714100	1254.664900	671.002000	475.159700	1333.525600	1446.230300	791.206100	619.788600	836.561300	747.771400	561.760000	640.390800	294.003100	716.673000	956.107900	377.096900	506.986500	369.239600	586.671700	718.294600	872.543000	1074.831400	1014.256700	759.983200	810.711400	871.115500	785.928300
921.000000	28.000000	6.000000	853.000000	5.709200	129.590300	149.888800	280.830600	284.066400	0.000000	288.780000	199.178100	207.840600	183.266700	235.074600	266.483900	0.000000	268.119400	0.000000	0.000000	214.056900	237.214100	265.120800	254.017100	219.429200	470.751700	87.617900	453.319100	449.224400	399.149400	389.520000	371.531000	0.000000	300.250200	319.578400	263.708700	272.537600	307.727800	222.115800	254.676600	209.808200	320.838400	409.458000	350.871600	377.891800	449.058300	336.238000	333.204100	367.659700	393.585000
4826.000000	28.000000	6.000000	758.000000	5.726400	157.205300	180.662000	210.331300	207.167600	219.639800	213.181600	284.224600	231.281900	282.057900	190.792500	198.175900	197.340300	146.820600	211.616700	196.397200	273.972400	285.495400	280.657700	274.542500	241.030500	378.220200	374.112800	391.743200	437.624000	344.701900	338.612500	391.553700	216.428500	211.393800	229.440900	239.757300	225.341600	242.056800	224.782300	246.477700	234.850700	193.348500	176.726900	235.270800	262.309800	266.005900	283.981200	270.051500	325.763700	332.868700
4916.000000	28.000000	6.000000	765.000000	5.815800	55.790100	59.586500	96.700100	94.759200	88.980800	115.640000	90.092500	90.970500	94.031000	86.127400	65.341100	82.872100	78.057900	91.574600	117.015800	118.230500	85.787700	87.068200	106.202800	91.645100	184.269800	183.186500	203.988000	167.750600	164.522800	148.142300	150.843400	94.094700	74.312100	105.166800	106.498800	75.051000	98.062700	77.760400	84.345300	101.620200	110.158100	86.530200	129.958700	138.639200	133.082300	141.275300	128.968000	133.726900	159.908800
4428.000000	28.000000	6.000000	1042.000000	5.842500	159.550400	196.635000	252.095900	237.935200	225.730700	242.879800	162.360000	255.254300	179.026900	225.198500	80.056800	250.371500	210.723500	225.892800	214.573400	173.667000	181.581900	195.785500	319.315700	366.322300	417.915800	394.425800	454.215100	443.873300	329.257100	300.853800	95.244300	243.887700	212.765900	264.571500	219.796300	246.639200	209.516200	140.971700	154.449800	188.545200	216.784500	220.320700	290.398700	307.435100	261.577100	194.833500	173.577500	182.628100	244.409500
2170.000000	28.000000	6.000000	916.000000	5.855800	0.000000	35.732000	62.118400	0.000000	82.306400	65.449800	90.538500	85.794800	88.880600	62.339200	0.000000	60.108200	66.990200	58.430500	78.253500	85.879000	53.616100	79.764400	123.571400	115.788700	117.571600	72.154200	143.053700	131.940900	102.909500	128.507000	104.823400	70.887100	76.474100	79.499600	83.276100	99.425000	102.962200	0.000000	74.050500	69.952600	108.659900	101.231100	117.171400	103.343600	116.134200	121.593900	82.259600	118.024200	120.425200
5156.000000	28.000000	6.000000	777.000000	5.868300	169.210400	259.852800	338.737300	470.585200	315.133700	410.511200	439.352300	399.694100	416.865700	374.761700	340.522200	371.501700	350.152500	405.133800	378.045900	469.665500	475.418500	486.903300	437.958300	408.946300	781.205100	796.939000	804.578300	876.830900	882.145500	918.653800	923.240900	359.238300	336.466000	429.537900	524.618200	351.046900	385.090100	355.465600	424.496400	387.769500	432.652700	410.029200	475.149900	447.245000	452.210700	489.282400	517.467000	563.327200	552.842300
3082.000000	28.000000	6.000000	962.000000	5.885000	4420.018600	5415.636200	7529.496100	6220.668000	6888.531300	6215.828600	10921.830100	4504.656300	12423.046900	7141.687500	7654.217800	8224.710900	6892.800800	8556.998000	6457.404300	12113.459000	11953.377000	12705.039100	10738.948200	12807.231400	12033.301800	12351.254900	15801.729500	14853.234400	17365.550800	16350.113300	17520.574200	6949.329100	7099.609400	8463.586900	9020.017600	7874.271000	8775.627900	11041.031300	9817.051800	9885.299800	8979.280300	9220.919900	9525.806600	10801.133800	10348.668000	12760.560500	12658.470700	15315.025400	15379.409200
4474.000000	28.000000	6.000000	1046.000000	5.890900	283.626300	236.267400	187.109700	73.116800	317.477300	307.948400	421.570000	416.815700	0.000000	0.000000	458.602500	436.112100	422.804300	347.089700	408.799600	430.082500	92.719200	404.878600	0.000000	512.527100	545.507300	527.915000	592.691000	566.487300	512.469700	503.406700	510.649900	461.679700	462.974500	472.460400	443.078100	423.251800	455.493100	0.000000	59.652300	464.652600	441.995200	459.513200	518.809600	438.825800	494.297400	516.469700	557.629900	461.092900	529.143100
518.000000	28.000000	6.000000	65.000000	5.904500	0.000000	0.000000	58.602100	0.000000	80.426700	78.087600	117.720000	78.936700	69.014500	73.777800	78.802600	66.463000	101.638000	0.000000	106.758200	122.502200	72.980400	127.923600	149.585300	114.052100	162.200300	90.082800	128.313800	174.906400	176.840700	189.281600	173.242400	110.779200	105.584600	150.263900	63.942800	87.261200	70.859400	102.036700	79.090700	102.743000	120.220400	52.377000	112.854500	127.264500	119.174900	140.501000	85.158900	146.205000	142.815000
828.000000	28.000000	6.000000	849.000000	5.911600	747.392100	695.897600	1066.678700	1127.039700	852.446300	941.135300	1188.298700	1198.882800	1165.204100	1060.720000	1102.899800	857.431900	1166.285900	886.627200	1190.096200	1383.733400	1346.211500	1350.906000	1127.404300	998.701500	1592.224600	1803.697300	1634.448000	1969.262600	2295.248000	2194.774400	2176.314500	1422.610400	1014.286300	1051.900900	1148.681600	990.123200	1128.341800	1156.136200	1129.910400	1208.569800	1034.944800	1079.429300	1174.836400	1184.384500	1147.725200	1354.452600	1191.260400	1644.390900	1565.859900
515.000000	28.000000	6.000000	65.000000	5.913900	0.000000	0.000000	58.498900	79.552600	0.000000	0.000000	0.000000	75.956300	72.937900	94.010000	75.967800	98.626300	73.308000	93.345900	104.300600	112.858400	128.613800	117.070800	126.954300	125.455200	112.327100	137.551400	147.428700	134.106300	148.814700	0.000000	147.934200	73.497100	0.000000	0.000000	95.931200	89.345700	72.060700	107.182300	132.762400	0.000000	0.000000	83.539300	88.069400	0.000000	139.642500	101.263300	135.791500	130.376900	225.475000
5783.000000	28.000000	6.000000	803.000000	5.919800	5502.939500	4883.269500	8340.800800	12755.977500	8552.939500	9546.843800	7563.718300	12933.835900	9971.568400	7792.317400	8717.380900	8770.193400	6277.215800	12859.175800	6814.578100	9582.699200	9601.185500	9640.365200	10349.597700	9314.552700	25425.378900	24701.937500	14759.943400	13943.686500	18513.712900	17015.830100	17648.136700	6425.496100	7641.939500	12687.442400	8198.548800	9928.545900	9462.618200	9428.790000	8857.650400	7946.554200	8207.074200	10778.939500	12337.314500	12433.959000	8115.515600	9193.959000	11416.842800	12600.186500	10840.278300
488.000000	28.000000	6.000000	836.000000	5.938900	62.963500	107.366900	68.114600	92.129200	62.216600	80.235800	119.205600	130.034200	140.633400	73.492600	80.319200	97.469200	84.722800	98.928300	56.390200	105.539600	66.992700	135.544700	153.661500	125.215200	161.094700	208.304700	183.656000	212.626100	164.036000	108.591400	162.885900	113.576800	108.167800	100.255900	81.809200	122.291300	101.662200	103.608300	69.038200	62.613300	106.706700	115.535800	90.546000	98.103600	105.086900	155.333000	138.087300	108.132700	154.199800
1459.000000	29.000000	6.000000	509.000000	0.357600	31.609400	59.424300	48.627400	41.181700	38.258600	50.805700	90.701800	58.219800	60.225700	54.199000	34.161600	53.739800	39.908100	67.429600	50.125000	77.927600	56.356800	49.631000	122.572200	118.339500	108.246800	97.297900	159.742300	170.772100	170.966200	136.680900	173.271700	57.575000	58.080600	64.754000	48.702700	77.333800	71.403800	53.822900	73.584500	70.046800	91.349200	55.721500	72.479400	59.764000	73.142700	67.822500	74.540500	87.163500	85.306800
304.000000	29.000000	6.000000	441.000000	0.359000	73.543300	119.065400	101.403700	102.460400	90.990200	75.619000	164.767700	176.234100	179.616200	101.393300	106.004800	100.706500	97.100800	123.868300	122.917900	138.512900	117.362200	105.915100	235.961000	264.530500	247.999800	239.426000	76.596400	334.169400	326.949700	298.913100	279.528700	112.076000	95.237500	138.002900	156.556300	148.700600	140.916300	140.788200	132.822600	126.967500	132.874500	107.559600	173.716400	154.677200	162.601600	140.194500	152.296500	0.000000	167.322600
3485.000000	29.000000	6.000000	688.000000	3.686500	29.003200	40.205300	54.284900	64.083800	50.151000	50.945800	75.282400	64.055800	77.338500	48.991100	74.162000	58.593400	0.000000	48.044900	66.631400	72.487000	96.966300	83.713100	84.867300	72.475100	130.682600	129.856600	161.792200	156.904900	194.488000	165.885700	139.819700	57.860000	88.861100	63.484400	50.161500	61.840400	70.314300	67.037800	65.795900	71.259200	0.000000	0.000000	56.021200	89.861700	64.107900	70.491900	55.228400	62.613500	70.646900
3714.000000	29.000000	6.000000	704.000000	3.733000	133.678600	226.076500	242.115200	260.063000	234.963700	208.318700	240.423800	204.713900	231.441200	267.884000	303.522700	267.122300	233.958900	241.331100	235.772300	277.328900	290.496300	248.827300	362.650400	358.317600	578.487300	549.728000	559.376000	591.773400	549.055700	498.299800	530.859900	260.499300	274.934300	250.848500	252.795500	241.903800	214.340300	207.960000	186.504300	221.886500	286.530500	252.263800	301.051500	295.583300	300.167200	307.791700	315.007800	366.867900	342.262200
2814.000000	29.000000	6.000000	636.000000	3.733900	1056.076200	1528.364300	1834.911100	1731.781300	1539.614300	1471.581100	1636.313500	1428.767600	1650.833000	1952.962900	1784.527300	1596.849600	1601.152300	1778.447300	1765.500000	1830.501000	1966.293900	1764.527300	2519.787100	2610.103500	4011.668000	3773.765600	4015.962900	4049.546900	3588.429700	3444.963400	3531.304700	1863.184600	1746.352500	1715.797900	1783.680700	1538.495100	1479.050800	1460.027300	1382.087900	1473.320300	1828.721700	1724.356400	1893.118200	1888.809600	1969.468800	2078.898400	2157.248000	2342.529300	2349.257800
2065.000000	29.000000	6.000000	912.000000	3.796200	87.356100	146.786900	177.325900	178.936500	98.172700	128.245000	139.101400	121.868300	163.362100	173.223100	171.793100	126.025300	41.412100	0.000000	161.059300	82.029400	0.000000	92.214200	176.707900	183.257300	340.288300	332.863500	338.095500	295.828900	303.020300	251.250400	297.500000	190.776500	139.327100	140.518300	76.739900	176.056300	161.776000	121.571700	159.710300	81.456000	127.139300	146.397200	124.440300	122.668300	165.372400	142.918100	110.529400	158.962500	138.484300
2655.000000	29.000000	6.000000	938.000000	3.910100	45.262900	57.338900	101.678400	128.407100	77.728100	56.155100	98.844500	84.308300	107.606900	141.796400	114.525200	81.198900	99.594800	101.950600	117.679700	102.081300	100.207600	130.819500	136.468300	119.163800	267.648200	241.454600	204.153100	181.597300	274.863000	243.878900	239.038600	96.007400	105.560000	85.029900	87.184400	92.678000	112.584500	80.818500	88.621600	71.012200	98.585300	94.332000	83.496700	89.981300	103.306600	107.905500	96.249800	133.447600	147.587300
1300.000000	29.000000	6.000000	871.000000	3.911800	285.895800	402.314900	624.288100	559.080600	439.485800	383.139900	578.855500	615.915500	552.910600	711.523900	675.289100	580.460400	592.930700	629.494600	613.500000	618.977500	527.149400	538.511200	761.804200	753.910200	1550.051800	1449.881800	1399.085000	1267.384800	1534.705100	1502.162100	1515.204100	650.920400	609.945800	628.539600	554.291500	600.534700	616.918000	525.301300	530.386700	528.202100	537.345200	584.089400	562.127000	567.260300	572.153300	664.835900	649.781700	699.427200	740.175300
5249.000000	29.000000	6.000000	782.000000	3.916000	709.503900	978.329600	1356.301800	1313.550800	1082.733400	1056.668900	1064.972700	1160.220700	1104.343800	1404.460000	1422.482400	1257.715800	1256.041000	1429.399400	1409.367200	1221.955100	1290.792000	1260.624000	2349.252000	2236.849600	3985.171900	3967.447300	3973.177700	3991.230500	2829.017600	2944.201200	3156.841800	1547.531300	1629.923800	1825.114300	1652.768600	1602.138700	1564.537100	1310.504900	1147.257800	1230.705100	1311.715800	1255.656300	1349.230500	1441.269500	1444.110400	1274.322300	1462.646500	1693.124000	1576.297900
819.000000	29.000000	6.000000	850.000000	3.917000	100.405000	136.520300	192.750700	197.017000	187.586800	176.952400	171.659300	197.523400	185.674800	206.184400	208.523600	175.890300	180.105500	218.929300	217.484300	228.043100	209.471800	209.142700	375.331500	345.629900	614.305200	667.503400	578.749500	601.625000	451.403100	443.994600	431.334000	259.898900	255.808800	310.758300	277.752700	262.484900	252.710800	246.261600	190.360200	189.862800	211.167200	205.016700	217.721100	252.491200	228.912100	195.849400	221.315200	248.885500	259.610800
2218.000000	29.000000	6.000000	918.000000	3.924000	0.000000	8.264600	24.158400	64.775000	59.182700	43.241000	39.495900	40.819300	40.600300	27.823000	41.323900	36.476100	59.334000	0.000000	53.558900	61.368700	35.402900	42.688300	65.419100	63.988400	133.091900	130.747400	102.368900	115.819900	113.602700	92.255700	117.625300	50.539900	50.543800	82.651600	72.765100	55.678300	61.235500	55.492300	54.760300	56.313700	54.285100	56.129500	41.397900	66.900800	54.409400	63.629800	52.308700	59.638800	61.305800
3095.000000	29.000000	6.000000	664.000000	3.968000	112.140700	0.000000	128.105000	0.000000	134.636500	154.696400	208.412200	196.665000	183.283200	146.914200	140.947300	155.668800	145.099100	184.024300	173.312300	234.238600	255.427700	238.624100	207.317900	221.840600	335.562500	323.937500	460.947500	431.217800	375.580800	420.904500	388.926500	206.823700	185.197900	181.439800	166.325700	176.182500	198.124500	192.057400	154.596900	166.369000	109.512800	115.392300	191.546000	201.388100	213.155200	195.511600	185.448600	183.157500	179.010000
5492.000000	29.000000	6.000000	790.000000	3.976500	0.000000	0.000000	0.000000	28.757700	36.682100	18.907500	19.978000	0.000000	30.951200	31.800600	29.065500	27.976200	32.770100	0.000000	32.218500	0.000000	0.000000	0.000000	51.146000	36.947300	66.323000	48.581100	58.674500	70.791400	34.072400	57.562200	54.075600	48.911700	41.644000	41.163100	17.821900	31.289000	20.301200	17.239600	0.000000	29.779500	49.433600	43.621900	30.195100	43.987700	48.794100	37.582900	35.657300	58.157100	50.343200
4350.000000	29.000000	6.000000	732.000000	3.977900	36.391700	22.770800	0.000000	38.102700	25.135800	45.487900	39.779900	46.723600	16.324600	0.000000	26.534400	0.000000	0.000000	32.052500	27.081100	41.583100	36.931100	38.713300	36.020300	39.125800	75.867800	77.298800	91.806600	99.456000	85.848800	75.728700	86.713000	17.021300	36.530100	38.291900	32.421400	29.220800	44.319400	32.785200	37.953300	34.280600	26.914100	26.408600	47.244700	39.841300	32.090600	55.265100	41.473100	42.500300	36.877300
5022.000000	29.000000	6.000000	768.000000	3.999100	24.954700	51.740600	46.167000	51.083900	39.537200	36.224900	72.200400	79.148300	85.021100	47.177400	62.348900	48.742900	42.309800	42.289900	48.848800	70.301300	104.387900	69.765600	94.901600	90.678900	123.019900	82.153200	112.760600	143.375000	131.141100	133.909800	118.570100	0.000000	72.147200	36.379300	59.714600	63.376200	63.007300	58.392200	62.917600	62.089100	45.743800	40.756500	57.223700	46.351700	80.507600	97.128700	71.841900	96.684100	80.373400
4348.000000	29.000000	6.000000	732.000000	4.123500	36.395600	31.838000	35.540200	0.000000	0.000000	54.332200	34.738100	43.156800	42.708900	0.000000	35.899600	0.000000	35.554600	51.439000	44.245100	66.870500	55.171600	49.375400	62.774100	59.527300	114.876900	116.424000	126.826400	123.770000	80.360400	102.136800	104.490800	51.348400	37.968200	55.486000	51.259900	63.043900	60.841400	28.053700	50.389400	58.394700	49.387800	37.399000	53.901400	56.876200	63.475400	57.999900	63.879200	65.951000	57.209100
1355.000000	29.000000	6.000000	873.000000	4.207600	364.860600	589.183100	856.514600	854.686000	590.152300	638.876500	645.198700	742.846700	622.845200	1015.312000	944.831100	773.971700	830.024400	843.654300	867.820300	679.864300	717.343300	760.687500	1022.648900	1115.085000	2193.216800	1939.082000	2205.107400	2148.205100	1627.857400	1698.663100	1579.066400	825.177200	784.133300	993.015100	844.389600	881.119100	784.500500	642.468300	533.370600	645.848100	824.473600	804.988800	946.952600	872.826700	908.671400	893.193800	853.515100	841.896000	906.138200
2645.000000	29.000000	6.000000	941.000000	4.211600	73.636900	90.385400	160.071200	126.362900	115.203000	126.219100	109.628200	137.339500	107.654500	157.847900	171.150100	143.729900	133.663200	174.252100	154.609000	126.211100	136.952500	156.231200	184.007300	196.924100	333.392600	331.307900	350.684600	361.567400	272.280800	279.990200	262.095000	110.286500	138.938700	170.015000	141.885100	165.692700	156.148300	107.509600	72.827000	99.935900	134.878100	162.041700	163.393700	204.002600	159.898400	153.646000	118.948300	190.520800	151.298800
5355.000000	29.000000	6.000000	784.000000	4.215900	1255.640600	1772.759800	2304.357400	2407.306600	1839.543900	1924.716800	2274.482400	2151.355500	2225.564500	2428.168000	2347.449200	1965.285200	2195.189500	2248.728500	2317.050800	2632.785200	2672.345700	2692.556600	3852.931600	3761.535200	6445.183600	6178.527300	6716.222700	6558.457000	5532.019500	5822.609400	5907.410200	2559.248000	2671.162100	2829.173800	3016.396500	2568.863300	2587.082000	2344.117200	2271.298800	2260.669900	2269.064500	2404.679700	2760.115200	2847.355500	2746.187500	2976.925800	2980.710900	3409.445300	3400.369100
923.000000	29.000000	6.000000	852.000000	4.219300	269.876200	431.969700	457.914300	428.689200	384.037800	361.154100	542.497100	551.128400	496.230500	457.452600	453.778300	360.645800	356.892800	489.424100	445.397900	477.367400	495.462200	460.779100	761.771000	697.503400	1098.489300	1037.065400	1169.549800	1214.791000	1058.240200	1055.538100	1015.997600	470.900900	485.147900	552.075700	551.114700	490.968800	482.020500	458.475600	425.386000	416.919700	405.522000	399.491700	552.058600	522.002400	464.964600	559.668900	534.565400	618.535200	585.793900
686.000000	29.000000	6.000000	842.000000	4.220100	0.000000	16.241900	25.482700	0.000000	21.457500	16.134600	19.880700	0.000000	16.724800	20.763900	25.094000	16.300700	27.869300	32.984400	18.328400	28.615800	29.781100	27.674900	31.879800	28.626400	58.910100	47.723300	77.069000	70.779900	52.382900	42.977400	53.435100	0.000000	14.993100	35.206500	34.085700	25.158400	27.392500	19.985100	32.664700	30.876900	32.307400	32.932600	36.122400	27.048900	26.766200	38.115000	33.217300	25.509300	28.953200
774.000000	29.000000	6.000000	847.000000	4.220300	18.724400	30.071400	0.000000	36.406400	31.478300	28.579500	58.280900	0.000000	57.044600	0.000000	42.885700	50.819700	39.985700	41.833400	47.729100	37.839000	42.545900	40.548900	45.469500	56.920400	89.904700	72.571400	121.326700	98.021700	74.760600	82.708100	84.731900	64.947700	61.194700	76.775600	46.046100	51.114200	43.258300	44.896800	48.841000	0.000000	32.384500	38.625100	63.336100	49.663000	21.029000	44.397900	49.896000	52.449500	54.399900
2260.000000	29.000000	6.000000	920.000000	4.222900	50.654300	105.327900	112.620400	92.985800	86.134500	83.719000	118.376700	121.903600	114.919600	101.073200	98.401000	96.440200	96.629600	103.515300	86.719700	97.002300	116.828200	136.116100	155.101700	158.671800	276.300500	231.753200	278.178200	274.895000	238.570600	215.068600	238.468000	121.749800	112.714500	126.357500	118.669600	152.016400	120.807200	98.852500	112.736600	85.460100	109.646700	89.162900	129.390400	129.526200	126.114800	115.750400	149.303500	135.964600	145.612700
3093.000000	29.000000	6.000000	664.000000	4.291200	118.310700	148.278600	194.287600	189.465200	132.207300	177.803600	168.685900	141.036600	154.430700	164.933500	159.285400	142.192300	155.186500	136.863800	158.471700	205.158200	181.540800	192.872800	261.951400	268.065900	420.043000	407.494100	488.509300	425.697500	369.593000	364.520500	412.550500	148.571800	147.961400	176.470600	152.241000	163.788600	142.968100	111.727100	142.530600	125.900600	142.444800	152.932400	176.117200	199.800700	198.669700	187.227200	168.670900	193.154500	143.129300
830.000000	29.000000	6.000000	849.000000	4.496100	201.341800	345.187700	495.472200	528.347200	402.310500	389.529300	450.926800	415.816900	402.649900	505.202100	553.255900	403.372100	421.053200	453.158900	479.569800	550.039100	497.342300	539.453100	616.584500	694.840300	1275.955100	1169.966800	1245.158200	1264.323200	1125.498000	1070.562500	1168.083000	424.119600	467.966100	484.808100	476.342800	443.775900	456.036600	399.495800	423.897000	368.287100	497.887000	514.759300	560.252400	560.031700	520.593300	659.056200	618.016100	702.358900	685.817400
2164.000000	29.000000	6.000000	917.000000	4.498400	37.564000	58.485700	103.639800	115.460400	86.541800	73.893800	91.386700	84.547500	86.973300	103.964100	94.293000	73.567800	85.255200	66.163600	88.415300	107.474900	101.205900	87.631200	104.528700	116.013100	266.448000	247.563200	225.350200	224.248500	240.988300	198.290500	201.099500	97.643600	82.168900	97.426300	105.374300	94.558100	95.399800	73.490900	80.387500	63.400400	105.909500	114.155200	96.789500	109.265000	121.416200	103.299600	148.595700	138.280600	113.763700
301.000000	29.000000	6.000000	828.000000	4.502300	438.760500	650.411100	902.489700	865.429200	781.775400	800.485400	864.022900	853.168000	905.852100	828.251000	855.252900	732.410600	768.347200	920.435100	896.324200	1022.402800	940.522900	981.414100	1316.662100	1302.046900	2242.830100	2122.480500	2327.929700	2283.845700	1891.514600	1895.509800	1962.672900	917.656700	894.918500	1051.882800	1055.767600	947.686000	971.205600	842.980000	836.455600	825.546900	875.835900	856.355500	1194.389600	1118.797900	1151.935500	1110.916000	1148.703100	1263.960000	1278.260700
1791.000000	29.000000	6.000000	896.000000	4.503100	110.036500	159.623300	243.290200	228.265000	212.877800	177.693700	183.231900	183.354900	172.087300	180.207300	195.185100	197.860800	186.039700	219.897600	220.118900	213.803300	223.353400	222.971400	302.622800	307.533400	520.661100	494.830100	509.688700	532.196800	402.073200	424.038800	424.187500	224.790200	231.143100	241.522500	240.066800	238.770300	252.170200	211.317600	195.220700	203.997100	190.652100	204.892700	224.797400	260.385000	230.959100	259.381600	247.582500	263.856900	305.849400
5640.000000	29.000000	6.000000	796.000000	4.504700	37.945300	50.983800	60.613200	54.025700	65.986800	62.325300	68.978500	72.024200	61.424100	62.379400	53.621900	30.918700	52.545700	71.335800	58.393100	91.750200	77.743800	53.408800	87.907700	99.312600	146.607800	144.248500	181.667000	188.799100	140.541900	156.767600	175.370100	53.737000	60.964400	63.388900	93.338300	68.552400	74.751200	51.489600	40.031000	56.788400	73.473300	84.414700	66.312200	78.839300	75.197400	85.175700	100.603500	107.396000	108.484700
675.000000	29.000000	6.000000	844.000000	4.504900	47.865200	45.964000	61.761500	40.325300	58.343500	51.579100	39.656300	52.279500	56.251600	60.941200	0.000000	0.000000	0.000000	58.034600	53.343400	70.122900	50.204300	85.133400	93.553800	90.870700	146.113300	142.568700	172.356600	138.938800	118.839700	130.635700	133.236300	72.990800	53.060500	82.595400	63.079600	75.563800	79.620600	47.121300	65.235800	48.711200	67.691800	64.909900	95.436800	67.850700	71.101700	85.857600	93.668600	89.049000	79.552400
2066.000000	29.000000	6.000000	912.000000	4.505500	10.459100	17.242600	35.792200	28.534300	0.000000	15.940400	34.764600	26.198000	0.000000	28.153300	21.329900	0.000000	29.205600	0.000000	0.000000	29.679100	38.794700	39.404100	37.311800	36.694400	65.578200	82.193700	63.822200	71.174700	64.303500	63.081200	52.899900	14.320800	0.000000	33.803000	32.068000	0.000000	33.644000	41.946000	0.000000	20.493500	20.606000	29.592900	39.194300	37.516200	38.723200	41.700600	33.130200	46.037200	44.783500
3076.000000	29.000000	6.000000	964.000000	4.507100	28.770300	23.035900	51.848600	68.977200	62.339900	52.107500	64.127800	0.000000	56.047100	69.533000	53.875800	0.000000	41.373000	49.305400	0.000000	70.710200	61.630500	78.383900	101.556400	71.969500	144.668600	125.127600	161.775600	151.787800	113.386300	107.107400	99.195300	79.558300	46.263500	65.921100	74.807000	0.000000	66.073700	56.328000	59.402800	51.784400	70.255200	49.035800	67.166300	71.944000	63.883800	63.673600	68.189100	72.916400	77.063100
109.000000	29.000000	6.000000	818.000000	4.507800	51.780900	54.686200	70.286700	89.940000	75.023900	75.817900	76.956600	61.368100	48.434900	57.206200	63.825000	68.673400	65.359800	65.692900	67.146400	66.340500	72.896500	54.377900	86.187000	94.756300	169.791600	125.540700	201.362800	171.083000	147.354400	132.560400	164.559200	0.000000	55.958500	74.042500	78.146500	57.001900	75.777200	61.538200	55.892500	53.449600	56.452200	73.636000	83.396500	82.535100	72.081000	90.435100	91.485500	101.507400	107.624900
730.000000	29.000000	6.000000	845.000000	4.509200	49.387000	46.118700	51.028600	59.931300	56.906800	0.000000	68.649900	72.134200	46.669900	85.572300	61.200700	52.520900	46.405600	71.715000	60.164200	84.658900	68.637000	66.110000	95.204300	96.177700	151.395100	140.459500	150.004200	160.383500	151.559600	135.091300	143.425700	80.333100	100.835300	93.195800	72.208100	80.249100	99.186500	66.070900	52.794900	64.977400	74.390700	87.249100	103.403200	81.599900	85.992200	91.564000	85.470600	96.537700	124.282000
5104.000000	29.000000	6.000000	774.000000	4.511200	0.000000	60.654400	53.633300	68.067100	56.343100	52.278500	79.701400	94.349000	101.385600	57.584700	68.706300	56.414900	56.070900	53.160500	88.479200	95.330400	86.952600	99.677900	109.071300	96.890100	182.518300	151.491000	154.900400	174.163700	164.816500	161.380900	172.161900	46.023300	57.565600	94.616700	82.839300	77.832900	78.747400	55.739100	64.431300	80.727400	70.492900	45.913600	70.895100	93.641100	76.410700	103.627600	83.355800	94.207800	73.815700
5195.000000	29.000000	6.000000	1107.000000	4.514000	38.252900	0.000000	24.487700	33.789700	38.248500	22.151200	49.585200	47.608600	24.136000	29.840500	31.287200	35.918400	28.257000	34.928300	37.303800	0.000000	34.306400	36.733800	62.352600	75.463000	100.079800	91.917600	94.154700	77.456200	93.240400	79.688400	82.823500	0.000000	42.434300	54.821900	43.979200	23.937200	16.862100	33.871500	38.761200	28.357000	38.417800	46.605400	53.838000	52.103400	40.626000	44.783700	53.159600	74.972700	64.576300
4327.000000	29.000000	6.000000	1039.000000	4.518700	53.395000	0.000000	79.895300	53.330300	0.000000	0.000000	89.973500	73.719900	83.313400	72.333900	94.864100	46.938200	0.000000	68.119100	9.028300	69.677400	73.301000	86.537700	116.250100	96.048200	205.545800	157.717200	170.165400	169.439500	182.261600	160.859100	148.219700	95.178600	73.560200	87.288200	65.184600	77.565600	91.247600	56.686400	61.937300	57.600600	64.032400	55.289000	93.946400	81.425200	81.949600	90.055800	96.584300	139.388700	126.675700
3042.000000	29.000000	6.000000	662.000000	4.544200	48.684800	79.279900	80.417100	78.760300	87.742700	84.464900	112.080400	95.101600	105.152600	91.396400	95.334900	73.568600	89.867100	79.033200	0.000000	136.747300	123.097000	100.732200	129.888800	136.425900	248.154300	229.909300	213.014900	248.941500	167.593500	209.609000	197.972500	94.205600	73.417700	104.460000	94.554400	104.657800	82.446500	93.861500	97.025600	71.513200	94.744900	76.776000	97.776600	103.193800	112.621000	120.837300	92.067000	145.923700	159.308000
2812.000000	29.000000	6.000000	637.000000	4.584800	52.783200	75.415600	29.748200	41.203200	43.124600	50.036200	148.433300	128.059700	155.495000	76.138400	65.352700	51.659800	76.001500	103.429900	106.654000	74.143100	106.971400	77.196200	251.697400	191.748700	233.808500	226.745200	269.679700	189.795900	160.571900	157.110700	147.436600	97.899600	109.513700	87.493700	93.750700	122.979300	137.789700	92.237200	73.418300	74.235400	54.992400	49.835100	66.350400	88.028900	70.358000	55.991800	83.888100	67.834500	59.846100
4696.000000	29.000000	6.000000	327.000000	4.658900	142.788800	165.403600	143.093200	170.679500	134.534700	125.743700	155.937400	0.000000	0.000000	215.265000	221.564500	188.997200	177.275600	173.635200	162.792600	133.040600	189.037300	65.070900	74.483000	243.140600	235.206900	242.386500	252.902700	267.983500	287.543200	265.233600	300.243300	0.000000	0.000000	0.000000	114.589100	109.941200	112.626100	66.773600	0.000000	0.000000	198.109700	157.016500	95.362700	0.000000	84.801400	124.659700	109.101100	0.000000	96.848300
4948.000000	29.000000	6.000000	1084.000000	4.690300	25.282000	27.832300	19.223400	54.635100	51.530600	15.526300	48.594500	62.990400	38.280300	16.633600	0.000000	35.823200	36.632100	50.918900	0.000000	73.754500	64.935700	54.232900	50.452500	73.299100	64.959300	74.408400	100.917100	85.464300	85.318500	74.539500	90.522300	0.000000	43.119800	0.000000	57.054000	47.997600	56.581700	51.058100	60.440900	45.526200	43.463500	0.000000	0.000000	43.261300	42.076000	74.199200	54.662500	56.877200	55.537800
3792.000000	29.000000	6.000000	1006.000000	4.692100	30.513000	38.085400	33.604300	19.357200	26.122600	36.703800	41.254400	22.250500	48.725100	0.000000	37.103600	28.420900	30.113100	32.026100	0.000000	37.054800	35.822600	40.068200	44.154500	51.958900	48.389700	57.495300	78.208800	90.131700	72.553400	68.572400	89.760400	23.187700	39.183200	0.000000	55.144500	42.508700	31.594900	39.290100	37.284200	17.751700	30.354600	17.242700	60.133500	33.953900	44.875500	58.665400	54.041700	39.030800	49.183900
5588.000000	29.000000	6.000000	794.000000	4.697200	286.675000	392.608200	749.263200	740.964400	608.992700	622.074200	612.252000	641.304200	581.723100	644.365700	641.881300	552.400400	615.255900	692.208000	665.665000	685.561000	637.989300	708.669400	795.577600	779.613300	1725.488300	1696.807600	1764.680700	1736.734400	1692.959000	1608.337900	1661.709000	791.772500	864.980000	1025.104500	996.469200	790.607900	828.037100	798.926800	824.534200	812.431600	644.679200	575.853500	709.508300	717.663600	664.214800	743.411600	713.388200	835.253900	834.558600
3770.000000	29.000000	6.000000	706.000000	4.713500	39.374100	48.463200	84.021300	93.018500	109.503500	92.665800	101.749500	112.253800	109.233300	65.664800	50.543000	59.117200	66.367200	79.494600	74.747900	114.787500	103.518600	108.453900	111.077600	115.069300	248.113900	232.022600	272.153300	257.989000	267.075000	270.164100	273.536900	113.280600	110.153700	141.766800	145.226700	145.244500	132.941900	151.929400	136.901200	156.407700	83.435500	68.825700	95.005200	94.787500	76.655200	126.129500	141.762500	145.179600	129.690200
4920.000000	29.000000	6.000000	763.000000	4.783500	297.084000	418.907200	491.671900	497.116200	470.861800	484.912100	623.693400	610.842300	610.456100	451.387000	490.859100	414.933600	434.978800	522.717800	518.903300	636.450700	662.098600	650.800800	820.197300	905.423800	1297.140600	1264.210000	1466.273400	1563.928700	1266.251000	1256.433600	1246.245100	580.731900	532.199700	664.654300	682.347700	591.183600	674.135300	547.372600	565.015100	573.309100	484.375000	550.394000	626.569300	669.307600	649.705600	743.087900	683.542000	835.582000	807.085400
4200.000000	29.000000	6.000000	726.000000	4.800800	0.000000	67.275800	71.929300	68.214800	69.319500	39.681200	65.459400	75.814900	65.517900	51.757900	51.723800	0.000000	53.949200	72.624100	57.313600	71.829700	77.710400	83.781200	79.390900	91.865800	164.747100	180.054600	172.867300	188.644700	169.496100	168.611000	180.483800	32.482500	42.493800	20.749100	50.950800	43.991900	46.971600	0.000000	63.852500	53.110200	34.095500	44.381300	36.517200	45.211200	58.027000	49.236600	51.174700	43.157900	56.115000
3522.000000	29.000000	6.000000	692.000000	4.853300	52.784600	46.482200	80.475000	115.931300	100.200600	97.434400	93.858500	58.724400	87.422100	68.455000	60.278800	74.688400	106.466200	89.653500	91.056900	58.119700	76.040100	100.263200	120.394800	125.796600	256.915300	223.680400	275.336400	290.616000	247.878700	197.319700	212.185300	56.328600	84.070600	50.210500	101.885400	96.557900	89.393600	61.653700	62.255100	89.707600	0.000000	95.410800	117.847800	94.140600	109.434200	97.643100	78.441300	71.923800	59.331600
3373.000000	29.000000	6.000000	980.000000	4.884900	55.876900	60.606000	82.619100	96.678300	100.890600	138.858500	144.405900	144.223600	133.075300	66.779200	83.083500	91.657600	95.476800	122.789300	106.334500	127.457200	156.659700	112.869300	120.168800	159.461300	278.615000	247.249100	371.109100	338.311300	272.375200	248.919700	271.103500	107.802400	85.023300	121.580500	120.371300	110.618700	141.320700	123.511000	109.790500	130.452400	129.648600	57.605500	142.004500	149.585700	172.675300	135.657200	169.856300	194.727200	159.153200
4332.000000	29.000000	6.000000	1036.000000	4.887500	42.411100	31.990900	53.925300	50.343400	55.033600	57.226000	86.233500	89.427600	80.643200	13.094100	64.887500	48.074100	65.307300	116.591800	85.472000	81.051800	67.368100	96.348600	76.521300	91.475500	141.812100	150.670200	224.653900	201.146600	191.304100	167.808300	197.174100	11.923600	66.468300	76.377300	67.405400	75.616700	91.004900	65.611900	61.818300	68.156400	82.424000	85.460800	103.779400	90.243300	89.310400	105.452200	93.765600	113.595200	109.200700
3120.000000	29.000000	6.000000	968.000000	4.895400	154.899900	95.206800	306.804900	106.337700	316.923600	345.047900	427.861300	421.428200	444.857700	226.389400	251.413300	88.783600	316.763200	363.115200	338.061000	452.651400	397.915300	427.832300	508.361100	457.188500	822.927200	881.236800	1130.676800	1107.770500	908.781700	978.859900	924.102500	282.937500	279.706800	396.944100	431.641800	434.380600	375.875700	394.826900	396.040000	337.104000	401.420900	405.638400	427.940900	443.793500	461.250500	508.758100	513.221200	558.095200	593.542000
727.000000	29.000000	6.000000	845.000000	4.988000	34.588700	0.000000	63.719200	54.543500	60.334900	65.807900	78.872500	89.478300	106.481300	42.573300	31.954100	0.000000	66.415600	63.229300	71.181500	71.188500	104.588600	65.096900	94.739100	106.490500	113.699300	129.725300	185.803700	146.484900	162.119500	197.248800	151.908700	71.016700	36.892000	79.076400	93.999100	90.496000	73.070600	96.431800	92.733900	93.077600	72.263300	64.057800	121.387200	103.108500	107.822400	128.645000	108.036900	102.836600	121.869400
5210.000000	29.000000	6.000000	777.000000	4.993200	168.119900	203.974100	307.636700	290.379600	245.001500	287.460000	406.482400	440.869600	404.775900	255.560900	300.865200	241.934100	88.532500	300.955800	322.884000	397.044700	405.408200	430.377000	463.264900	469.735800	690.720700	657.517100	876.260700	831.618200	773.476600	715.245100	778.725600	321.393100	295.679200	203.183800	359.519000	353.098900	410.702900	358.714600	354.297100	365.200700	372.148900	348.586200	415.572500	494.653800	409.957000	506.571300	496.596900	554.412100	572.333500
5636.000000	29.000000	6.000000	797.000000	4.996000	292.473600	376.508500	841.551300	810.153300	727.537600	720.341300	905.552700	854.019500	826.184100	682.899900	605.783200	617.084500	633.202100	736.249000	746.462900	974.252400	1080.072300	1021.421900	738.654300	838.411100	1832.824200	1763.002900	2127.334000	2006.417000	2228.642600	2327.576200	2336.414100	740.395000	766.531700	1087.363300	1166.125000	968.360400	1014.238800	1029.489300	1032.411100	1012.899900	815.383800	896.474100	1001.900900	1095.270500	1061.862300	1213.335900	1137.187500	1366.953100	1313.425800
1018.000000	29.000000	6.000000	856.000000	4.996100	31.820700	71.357600	94.999700	71.701300	93.694800	61.970900	105.562600	100.500000	121.687900	57.755900	81.847500	72.712000	84.573600	95.391700	93.259000	132.022600	126.401100	125.498600	106.550900	132.375500	180.257800	201.132900	230.511500	226.600200	268.514400	255.174800	239.867400	73.197400	65.166400	77.375500	73.927400	77.340200	96.939000	109.201200	95.340000	88.904900	97.465900	74.634900	81.902400	84.150000	91.923000	108.758500	124.207000	138.975700	147.491900
5451.000000	29.000000	6.000000	789.000000	4.997700	186.021900	267.134800	386.016800	402.183800	491.830300	456.940400	596.826200	521.548800	610.681200	362.394300	364.920900	387.188500	391.718000	510.055200	482.978800	616.388700	631.824200	659.726600	550.393100	549.292000	1139.806600	1100.869100	1239.521500	1193.171900	1289.807600	1255.585900	1309.762700	352.899700	357.296600	444.785600	478.742900	420.270000	417.879200	502.755600	488.515100	500.717000	385.418500	383.467000	497.056900	531.132800	490.319800	592.251500	628.208500	707.219700	753.728000
5990.000000	29.000000	6.000000	814.000000	5.010800	0.000000	96.820000	98.862700	118.226700	130.315400	114.961900	0.000000	128.862900	127.888300	95.207800	122.422400	109.759200	109.952100	137.657500	132.369600	159.873000	166.066800	153.265400	194.772700	223.951400	297.116200	360.681600	448.033700	424.024200	245.481300	284.036100	266.698000	122.221100	121.853700	134.103100	163.951900	0.000000	0.000000	169.362400	156.126600	127.948100	123.217700	115.522000	199.607700	164.642200	215.263400	179.783200	0.000000	177.910600	177.527500
3761.000000	29.000000	6.000000	708.000000	5.015100	85.951700	96.454700	193.878700	197.951900	222.056400	226.701500	190.682900	186.621300	183.429700	160.540000	162.123500	166.433500	165.083400	226.954100	207.019200	183.354100	185.859300	196.391500	242.496600	246.412000	566.604500	531.327100	577.225100	611.600100	460.097400	475.104200	435.311300	203.437500	233.005000	304.772500	301.772500	292.239500	280.117700	206.384900	237.895000	222.066300	62.116500	198.314200	250.763300	259.198200	225.495600	209.571700	228.096200	206.773100	223.503300
3533.000000	29.000000	6.000000	690.000000	5.028200	9.895800	10.778600	60.823200	22.082400	50.234200	42.379400	67.101700	44.637600	68.154100	42.388600	44.576400	19.433600	34.235800	63.829400	83.153100	82.610000	80.775700	74.007900	56.271500	80.685600	120.655900	123.586400	141.437600	149.779400	101.927100	118.595800	112.298500	0.000000	48.238400	62.577200	57.176200	42.414800	54.530600	50.081200	35.073000	51.226100	38.681900	45.855900	40.783100	61.570700	79.679100	64.278600	51.438500	88.492600	76.403400
4245.000000	29.000000	6.000000	728.000000	5.029800	56.459900	61.059800	63.651500	85.704300	66.985800	75.448200	56.329800	67.671800	64.677900	67.713300	61.030300	57.503800	67.457800	85.707200	81.967300	70.992100	96.117100	80.145300	65.199500	95.634600	208.436300	194.956800	189.399500	166.145300	161.526700	152.473500	135.445300	64.043900	0.000000	60.392500	77.580600	51.023200	57.753200	48.287300	35.357900	39.736500	44.599500	45.991500	54.883400	61.738100	55.368900	74.356300	58.595200	66.730200	55.786400
2808.000000	29.000000	6.000000	638.000000	5.121500	56.642000	79.128700	99.316000	62.241900	94.954000	88.158700	149.223100	151.989000	126.963900	88.152100	104.082300	104.550000	130.047900	125.119100	147.210900	191.309100	172.221700	198.382900	109.964400	114.013200	295.752700	282.652100	372.238800	350.077900	273.302200	309.808300	282.543000	70.494100	72.518200	100.510700	104.719600	97.851200	110.778000	89.527200	78.359900	117.382800	113.067900	89.504500	136.502700	142.982800	145.802000	160.341700	139.214400	153.329100	172.810100
2492.000000	29.000000	6.000000	203.000000	5.525700	779.227500	1117.505900	1934.935500	1710.614300	2276.794900	2213.093800	2907.525400	2929.480500	2834.884800	1011.571300	1806.492200	408.622600	1290.804700	2077.007800	2187.373000	2887.535200	2775.865200	3058.654300	3359.949200	3628.373000	4511.601600	5262.878900	5677.464800	5316.402300	5016.453100	5093.875000	5195.976600	1461.237300	1552.720700	2424.755900	2074.353500	2441.906300	2477.224600	2532.916000	2098.732400	1699.151400	2048.634800	1865.878900	2686.232400	2490.607400	3169.789100	3557.244100	3035.988300	3799.908200	3518.734400
950.000000	29.000000	6.000000	84.000000	5.659800	123.548900	91.331400	100.722000	120.598600	170.822800	150.293200	188.281900	195.404100	162.156100	109.225500	156.729500	118.911400	105.200100	176.031900	166.682300	177.108000	127.885900	103.438000	317.047100	342.220800	290.781800	222.329300	375.278600	282.544500	323.235700	267.899400	199.556600	120.572400	164.767400	149.405100	180.432500	51.144400	211.089300	167.725300	160.322500	92.001700	239.013600	235.552300	52.359500	243.093700	147.058300	130.366500	162.420500	136.394500	181.923800
3113.000000	29.000000	6.000000	240.000000	5.660400	38.141800	70.325100	105.157900	119.583500	104.603200	57.376200	76.762500	97.395300	105.588000	80.498400	53.194600	146.869800	119.382500	106.398400	121.924600	67.814100	61.134100	63.789000	219.389300	117.740200	197.425800	229.246600	361.022900	322.893800	243.764200	117.282200	319.793500	147.478500	96.677000	70.919900	158.120500	90.621200	105.593800	88.004400	117.333100	112.500700	64.835200	118.983500	93.553700	90.493400	0.000000	109.991500	108.018200	95.805700	173.711800
2962.000000	29.000000	6.000000	234.000000	5.674400	80.779500	93.823300	231.930700	277.167200	271.372600	189.246800	0.000000	161.631500	247.736900	227.849000	204.809700	174.218400	299.400600	129.683300	254.606000	180.551300	116.367200	181.692000	365.163300	246.107800	741.070300	513.481900	966.415500	585.008800	652.458500	673.479000	531.357400	165.556000	231.027100	409.816700	256.365000	304.402800	329.502000	259.598900	230.277500	124.076800	285.864300	198.680100	355.213600	361.392600	283.415800	305.244100	340.427000	171.077500	282.820100
4199.000000	29.000000	6.000000	727.000000	5.777100	0.000000	0.000000	0.000000	74.868700	60.432000	59.035400	66.126400	71.875000	0.000000	81.099900	69.462000	71.605300	58.798400	72.698000	63.494800	73.301200	82.499100	71.543300	119.842900	114.644500	132.231700	163.840300	171.241000	148.440700	150.345600	160.981700	167.634000	86.132200	54.927600	99.102800	62.995300	73.556300	67.670700	84.518800	0.000000	62.290600	72.764800	0.000000	63.865800	50.922800	79.822500	65.195600	50.400000	65.513700	85.189100
207.000000	29.000000	6.000000	822.000000	5.781100	5650.840300	6412.300800	9485.820300	9213.632800	7268.571800	7809.146000	12289.486300	11363.856400	0.000000	8268.450200	8289.033200	9374.882800	8091.527300	8485.447300	9729.648400	11195.250000	11133.453100	11802.773400	13978.703100	14994.666000	17225.240200	16568.832000	19625.548800	18958.683600	19279.027300	20023.468800	20349.296900	7371.171900	6742.996100	8971.824200	8701.124000	9327.397500	0.000000	7595.599600	8232.601600	1919.848600	8277.220700	8350.859400	10761.800800	10944.463900	9724.399400	11352.226600	11594.990200	0.000000	11556.335000
135.000000	29.000000	6.000000	52.000000	5.802300	41.294800	99.382400	129.650100	0.000000	117.044700	103.985700	127.849700	94.890700	0.000000	76.205900	52.596300	107.679500	80.312800	112.600700	95.548000	122.686300	73.271300	0.000000	122.722100	284.152600	96.516200	142.673200	296.116700	253.542700	246.011400	165.964300	233.491500	79.189200	98.525700	0.000000	128.615900	62.894500	90.359400	76.191900	79.786100	56.464300	65.510500	62.271200	107.662300	106.081000	97.038400	88.687000	0.000000	0.000000	0.000000
3273.000000	29.000000	6.000000	974.000000	5.835700	515.741200	633.684100	737.128900	803.601600	748.473100	703.627900	751.954100	754.969700	683.175300	718.204100	672.274900	743.873000	661.368700	763.324200	829.000000	679.780300	651.846700	696.753900	1159.407200	1276.371100	1672.554700	1565.700200	1904.736300	1854.973600	1359.752000	1395.857400	1250.503900	800.866700	821.870600	943.930700	924.471200	845.742200	836.702100	577.691400	610.836900	556.129900	842.189000	853.715300	955.518600	891.856400	982.428200	835.062000	816.518100	878.066900	874.207500
3755.000000	29.000000	6.000000	1000.000000	5.850400	70.467100	129.585900	72.035300	102.828300	85.077400	116.034400	136.680500	98.759500	112.647500	92.522700	76.466400	102.584000	97.514000	122.037000	96.040800	95.392500	103.251200	0.000000	177.918600	161.733900	216.084800	222.348900	259.005900	220.014400	187.564300	194.346400	186.123200	110.680800	97.443800	116.051300	104.583900	114.468300	132.867800	100.822700	94.804900	0.000000	96.914800	94.497900	119.300700	126.673000	93.336600	95.349200	120.107600	132.021500	141.199800
2604.000000	29.000000	6.000000	936.000000	5.851100	103.265600	140.212200	126.133500	154.189200	144.519200	147.217900	180.045000	160.054600	135.477500	143.884200	101.865300	158.194300	140.075400	157.815900	176.313700	92.482000	175.198700	217.482300	289.953100	253.441300	336.549800	372.199000	484.766100	443.771000	348.858200	384.206800	309.058800	184.914300	186.094500	184.849600	204.203400	138.496700	178.121800	151.159700	184.728400	62.862600	166.403100	133.984300	207.599900	203.582500	178.648900	110.396800	218.146700	209.065600	177.295800
991.000000	29.000000	6.000000	477.000000	5.855000	50.426800	66.668600	54.811800	68.180600	73.537300	43.931900	109.580700	110.073200	106.280300	49.192700	71.086800	49.992200	49.699200	65.234700	46.405100	67.681600	53.494400	57.500800	85.639000	94.674900	94.731600	96.780500	130.239300	138.782500	98.945300	133.850600	88.025800	0.000000	0.000000	47.239300	24.286800	33.849500	35.005500	30.992200	23.439300	32.914500	34.034200	0.000000	66.338900	66.786600	61.021600	94.867900	87.688800	70.080100	56.958900
218.000000	29.000000	6.000000	431.000000	5.856400	357.624000	362.409100	475.469900	531.308100	371.614300	369.864000	734.101500	744.037100	700.248900	374.922100	404.752000	432.959800	456.775900	325.072100	392.517300	421.654500	392.576500	435.245400	592.910300	517.620600	697.483400	705.514200	994.204100	1043.773400	748.426800	768.509300	722.002000	218.140700	232.462200	320.962500	350.857900	263.211900	271.024900	196.383400	178.720500	175.245500	329.868700	269.332700	420.738000	381.444800	479.548200	613.595200	555.969100	549.323700	531.535200
6029.000000	29.000000	6.000000	815.000000	5.866800	105.151700	127.148100	215.041100	237.207300	228.380000	254.552700	250.815600	193.985800	224.454200	189.565900	223.897000	255.552700	211.350700	231.140500	231.531100	287.113300	222.312000	0.000000	263.747600	304.075700	549.105500	495.898700	559.734400	561.054700	571.620100	561.519500	616.678700	233.000900	181.321200	305.774200	272.495800	0.000000	267.996800	244.045500	228.305800	210.350300	216.059700	191.873500	286.004200	262.441900	287.192900	247.295800	262.923800	274.384000	281.878700
1566.000000	29.000000	6.000000	513.000000	5.880800	39.523200	0.000000	43.073200	0.000000	39.426600	54.297100	61.487900	83.094000	80.192000	0.000000	50.092900	0.000000	47.508500	76.604900	68.582000	67.200700	59.573600	76.648800	0.000000	93.054300	133.409400	134.247300	167.495500	197.210300	143.151000	124.356600	164.287500	73.343300	0.000000	92.331700	78.564600	76.114500	62.742100	60.115600	57.004100	56.990600	49.805300	52.616600	67.923900	51.236800	51.204300	83.452900	60.225300	65.641100	62.472400
1090.000000	29.000000	6.000000	94.000000	5.895700	0.000000	0.000000	130.311600	205.283800	141.878600	147.517400	434.010400	201.582400	316.462400	244.762200	189.719000	217.582000	165.161800	205.449500	208.001700	349.076800	348.764400	194.949700	245.925000	277.439700	526.428900	424.320000	666.738500	774.400600	552.175000	401.085200	485.669800	192.751200	203.022500	198.023000	192.926200	180.827200	172.447600	108.000600	251.226300	228.855000	124.868500	188.719200	384.151700	438.840900	375.496100	309.823700	308.493200	422.115500	304.549300
43.000000	29.000000	6.000000	50.000000	5.904300	0.000000	119.125900	207.766100	157.292800	132.893200	204.067500	208.327400	246.065100	201.363500	211.685600	197.303100	90.382500	156.411300	180.128400	156.745100	180.413500	258.765700	188.582200	333.318300	270.641400	370.596600	364.445000	531.451700	498.071700	527.821200	572.215400	473.245300	214.877200	159.167500	182.959300	223.882900	182.824300	137.773600	157.619400	147.250200	247.345500	254.711400	144.499400	218.886200	201.342500	276.777500	288.059800	306.513100	410.994900	300.670500
474.000000	29.000000	6.000000	62.000000	5.910100	108.890400	129.618200	254.338000	188.294300	288.172400	0.000000	431.548800	459.012500	399.674100	284.609300	325.111500	271.417200	217.000500	279.557800	407.697100	521.079700	518.360800	465.058100	518.912400	577.067600	643.331300	541.043900	888.418000	811.733000	951.689300	416.807300	730.787800	308.794400	261.474700	345.017600	396.889800	246.488800	288.551100	189.702200	363.269900	463.802200	0.000000	212.396300	353.523000	311.965600	316.843900	562.761000	701.786700	640.901000	696.144700
476.000000	29.000000	6.000000	62.000000	5.910400	112.281300	169.150200	136.869500	256.291900	327.404600	255.615100	380.900500	290.070600	522.302200	249.605100	275.395000	249.013000	192.172700	146.339900	247.006900	419.593900	483.173000	486.646900	598.447000	450.667400	513.449200	484.456200	578.806500	751.935000	874.436600	597.693800	843.952600	185.203700	328.331900	291.424100	324.463100	327.383600	286.594100	359.457800	364.353800	411.966800	203.174300	236.026000	344.552100	362.278700	398.205800	420.321100	365.063900	633.485700	387.784600
130.000000	29.000000	6.000000	53.000000	5.912100	66.502400	98.055700	80.022900	0.000000	103.678100	76.711300	85.877900	121.283000	162.446400	117.000700	155.214300	132.216400	95.752500	103.409800	166.100700	160.959600	230.173000	190.115100	206.011600	197.563200	189.575300	264.284200	198.398300	258.924100	168.822400	239.718200	297.315400	0.000000	89.976800	91.227600	132.263300	79.283900	136.246400	143.887900	178.197800	166.744800	154.719800	109.153600	159.770700	110.718100	158.102100	161.415400	120.955600	231.727100	229.066200
1171.000000	30.000000	6.000000	493.000000	0.356700	10.545300	0.000000	0.000000	25.846300	18.637200	0.000000	0.000000	16.487000	45.569600	0.000000	23.890600	25.575700	23.970200	36.424700	28.594900	47.479100	11.975000	0.000000	50.928300	77.588200	74.618400	57.556400	65.250400	90.631200	0.000000	72.164300	65.640500	21.447600	37.229900	0.000000	0.000000	56.602400	40.790800	53.295900	31.036800	44.007400	22.686000	0.000000	31.384400	29.129900	27.980000	35.326900	43.688800	27.653900	52.809100
1816.000000	30.000000	6.000000	171.000000	0.765000	0.000000	203.720900	118.910000	115.357000	84.530000	97.694900	107.555800	108.682500	103.554700	88.906900	74.975400	84.032600	66.517300	92.211400	83.789800	0.000000	0.000000	52.739000	231.532200	259.304100	126.622300	105.532800	151.361500	142.119700	313.053200	331.251100	357.309100	131.149800	117.606100	67.545700	70.637000	0.000000	0.000000	0.000000	0.000000	0.000000	118.204900	117.350000	98.325900	72.161800	73.642500	0.000000	58.801900	90.960000	84.801100
1762.000000	30.000000	6.000000	169.000000	0.771200	99.519900	132.455400	88.170600	0.000000	51.246300	62.625200	62.157200	72.172400	68.503200	0.000000	49.817100	40.915400	0.000000	63.927800	55.647500	0.000000	0.000000	0.000000	142.499600	158.779800	75.660500	79.937500	103.633400	93.548000	233.294500	204.711400	228.855800	67.979200	75.667800	47.506500	64.941900	54.471000	0.000000	33.632900	26.231600	23.744700	81.963600	75.107600	65.275500	46.897800	55.463300	0.000000	41.659200	53.345700	67.603200
374.000000	30.000000	6.000000	59.000000	2.609000	0.000000	0.000000	0.000000	0.000000	0.000000	0.000000	0.000000	0.000000	0.000000	26.772400	0.000000	0.000000	0.000000	0.000000	30.690700	0.000000	0.000000	0.000000	42.433800	41.128900	66.217300	52.006700	75.723700	60.762100	51.618100	0.000000	54.643000	0.000000	45.978100	0.000000	0.000000	31.192200	45.491100	41.795800	0.000000	35.587200	0.000000	34.873900	43.173300	28.583200	50.831600	32.482700	49.607700	52.892000	44.140400
376.000000	30.000000	6.000000	59.000000	2.609300	0.000000	0.000000	0.000000	0.000000	0.000000	0.000000	0.000000	0.000000	29.854900	22.989500	29.342100	0.000000	0.000000	0.000000	0.000000	0.000000	0.000000	0.000000	38.737000	38.161900	90.959500	64.172500	80.518100	62.753400	42.921500	47.607900	79.255400	42.215700	0.000000	50.136800	0.000000	25.798700	27.590300	0.000000	0.000000	30.351200	0.000000	36.697900	0.000000	28.622400	54.254100	0.000000	43.015600	47.765600	37.947200
4585.000000	30.000000	6.000000	746.000000	3.987300	337.346700	524.538600	0.000000	0.000000	0.000000	462.220200	819.856900	726.860400	850.208000	0.000000	0.000000	0.000000	0.000000	0.000000	0.000000	924.808100	1002.210400	941.536600	757.666500	854.158200	78.314400	1182.190400	1382.119100	1440.909200	1644.508800	1627.369100	1663.055700	634.550300	627.870100	690.550300	662.085400	739.995600	677.329600	719.085900	698.542000	676.047900	0.000000	0.000000	807.875500	836.755900	795.338900	1021.542000	979.713400	971.005900	994.043500
3053.000000	30.000000	6.000000	660.000000	4.072800	35.288100	26.492400	0.000000	0.000000	20.687600	51.238000	0.000000	15.384300	30.160500	47.089900	54.669400	40.201800	0.000000	0.000000	44.310800	52.166900	55.866600	50.045700	83.890400	65.933300	151.931400	129.631300	134.011200	129.608300	96.092900	77.746400	82.728100	0.000000	43.107500	0.000000	0.000000	47.427700	61.648400	0.000000	45.786100	44.997200	51.507000	43.780400	28.048100	64.989900	36.897700	53.906600	54.748700	55.806000	61.655200
965.000000	30.000000	6.000000	855.000000	4.159800	36.086800	0.000000	44.856200	0.000000	38.544700	36.463000	74.425000	59.533300	62.138200	50.633500	50.294700	0.000000	55.483600	0.000000	52.570100	0.000000	0.000000	71.768800	64.980700	63.368200	122.459800	107.135500	132.976700	135.701900	154.294800	129.135500	162.869800	33.280400	0.000000	50.152800	39.862000	44.101500	31.851900	36.347000	41.584800	0.000000	61.584400	44.338100	32.822200	41.260800	49.601800	0.000000	54.369300	57.059100	0.000000
1191.000000	30.000000	6.000000	106.000000	4.696900	0.000000	0.000000	0.000000	0.000000	0.000000	0.000000	0.000000	0.000000	42.910800	0.000000	0.000000	0.000000	0.000000	0.000000	34.371500	0.000000	66.434700	0.000000	56.072800	56.385100	66.788000	63.071700	163.787400	115.190700	104.144600	56.369300	111.251900	0.000000	32.881200	53.068200	54.173600	41.373400	0.000000	35.092000	43.155500	33.920300	0.000000	0.000000	64.545200	68.994000	38.494500	53.733200	55.250000	67.953000	55.571100
4054.000000	30.000000	6.000000	720.000000	4.911700	0.000000	0.000000	0.000000	0.000000	0.000000	26.938600	54.537900	0.000000	19.841100	0.000000	14.188200	0.000000	0.000000	22.538500	0.000000	30.255800	36.709500	21.276100	39.091200	33.708200	56.129700	47.539000	72.178900	60.866200	56.018700	74.017800	58.969500	44.107400	0.000000	46.491400	0.000000	25.672900	0.000000	40.754700	43.123600	17.312600	31.998100	0.000000	32.401300	19.794700	26.809100	20.623000	25.942800	47.355300	33.853300
5722.000000	30.000000	6.000000	1170.000000	4.924400	0.000000	10.234200	0.000000	0.000000	20.148100	18.248700	0.000000	0.000000	0.000000	0.000000	0.000000	0.000000	0.000000	0.000000	0.000000	23.297400	31.309500	22.893900	34.333100	18.417900	55.979500	30.306500	82.916100	66.889100	67.084800	53.628400	43.016400	0.000000	0.000000	18.710400	0.000000	22.927300	23.375100	0.000000	0.000000	8.237400	20.797500	0.000000	27.758100	0.000000	42.566600	38.171700	0.000000	37.467700	25.380600
4301.000000	30.000000	6.000000	730.000000	4.976900	32.367700	32.024700	43.788100	20.381900	30.222500	40.565500	38.296100	0.000000	30.265500	34.991500	26.366100	0.000000	25.943700	0.000000	26.364100	39.311800	53.833600	42.691200	35.308100	66.080000	112.783400	84.827500	93.765500	83.698300	75.624600	75.774400	87.509000	10.638800	23.125100	11.164800	0.000000	18.187400	9.593100	0.000000	0.000000	0.000000	38.161200	0.000000	0.000000	25.338200	21.648000	24.950500	31.007400	45.167100	29.252100
3228.000000	30.000000	6.000000	973.000000	4.988400	0.000000	0.000000	99.459800	0.000000	93.190500	0.000000	120.203800	112.908400	96.084800	0.000000	58.548600	69.570300	74.012800	0.000000	101.748900	0.000000	0.000000	118.722300	115.682300	113.102500	168.150900	152.055700	251.326900	234.171900	220.703400	195.174300	197.803600	0.000000	0.000000	0.000000	0.000000	94.984000	99.053900	93.593900	113.268600	0.000000	110.503200	104.098900	132.136600	143.644200	100.855700	123.069600	138.501200	156.246800	132.236300
5784.000000	30.000000	6.000000	803.000000	5.005200	0.000000	16.591400	0.000000	19.846300	51.496300	0.000000	47.961400	25.618300	37.938800	0.000000	34.934500	0.000000	0.000000	57.349900	42.168500	28.269400	55.556900	44.476100	23.095300	42.278800	74.400500	86.078200	105.295100	114.864400	79.160700	61.481800	94.171400	24.751200	17.737800	0.000000	44.317400	37.630600	0.000000	31.543200	24.912200	0.000000	32.189200	53.547200	50.052700	37.245900	60.763800	0.000000	51.651300	40.299700	54.694300
5161.000000	30.000000	6.000000	776.000000	5.021900	0.000000	17.846100	37.887100	46.131500	37.477900	56.142000	0.000000	37.262300	9.538000	0.000000	45.741400	12.893800	43.157200	39.732800	47.909000	20.366400	36.419300	0.000000	0.000000	61.219500	69.732400	104.208200	135.061200	114.737400	107.219400	93.252600	86.560100	25.795600	35.024100	36.391400	25.516400	30.540500	44.719600	35.763200	0.000000	24.224700	27.701800	0.000000	55.305500	58.097800	55.836300	53.488300	32.093000	34.360400	27.787500
118.000000	30.000000	6.000000	426.000000	5.194500	175.432400	284.630900	100.200200	350.397900	535.635700	431.000500	555.286600	530.998500	662.913100	328.058300	365.116000	322.897900	101.919900	346.834200	319.120800	511.353800	486.383500	514.890600	614.341300	794.564500	1615.083000	1594.530300	1605.120100	1597.802700	1215.308600	1310.091800	958.462400	337.565700	348.267300	458.284200	456.228800	483.689000	383.274200	397.034200	450.695600	469.549300	169.992100	323.166500	482.277600	319.789300	554.045400	739.044900	744.580100	956.810100	871.650400
282.000000	30.000000	6.000000	56.000000	5.470100	0.000000	0.000000	48.007100	0.000000	102.645100	104.289900	0.000000	0.000000	94.935500	0.000000	0.000000	44.709500	46.506900	64.106700	96.194900	87.554300	67.259600	86.097400	95.844900	72.394100	115.897100	96.825600	241.126300	200.547100	88.076900	66.649000	143.894600	0.000000	0.000000	0.000000	0.000000	61.761800	64.674400	42.100600	0.000000	0.000000	65.195000	53.930000	0.000000	105.307600	98.991200	92.443300	107.073700	62.242900	114.566200
2240.000000	30.000000	6.000000	196.000000	5.518100	55.346300	96.146200	92.857100	114.377600	169.705300	122.191400	143.694600	164.043900	207.200400	160.592300	111.073400	68.521500	90.995200	118.056000	121.072100	184.132900	146.685500	148.139300	227.747200	142.634400	417.113800	205.689100	412.401100	504.572000	264.648400	333.418500	229.948600	90.460700	150.391000	0.000000	109.073200	211.328600	150.810400	89.288900	0.000000	90.594400	106.216300	126.561400	145.066300	166.740100	192.429600	147.625900	123.289800	175.993200	167.957200
3158.000000	30.000000	6.000000	242.000000	5.658900	113.371800	122.835300	307.347200	409.985100	303.821800	316.625200	242.071200	390.878200	172.912800	292.889600	402.837400	342.526100	355.805200	284.033400	299.205100	275.414600	442.930200	315.521200	786.108900	632.532700	1259.627000	1228.287100	1421.811500	1376.230500	964.838900	1264.632800	1260.290000	462.464100	518.561500	571.036100	578.153800	465.710900	331.562000	241.228300	256.227300	212.389200	463.782700	377.905800	345.348100	683.211400	567.684100	521.729500	216.695200	302.491900	547.064900
3357.000000	30.000000	6.000000	250.000000	5.660500	24.007500	0.000000	152.863500	79.317300	158.835100	113.462200	102.711100	65.661900	68.783700	90.216400	176.367700	134.980600	0.000000	201.542700	178.318100	85.918400	0.000000	106.264200	176.057500	171.809700	443.755600	534.489300	442.141800	410.201900	366.269500	343.385300	404.268600	177.813100	188.009400	254.030500	234.281700	172.401700	124.303700	64.095800	115.325700	56.095600	57.428400	124.132400	158.025600	131.751700	112.945800	134.982200	94.613500	305.870400	140.651400
4165.000000	30.000000	6.000000	293.000000	5.661600	47.259600	102.567700	140.100600	140.037800	216.887600	254.079300	90.863500	205.284300	116.129900	194.446500	205.817000	129.794700	197.995000	214.881100	231.629000	88.194900	138.882800	181.901400	110.086500	338.885700	216.900100	214.993900	807.064000	767.522900	432.885500	623.516600	526.893600	92.374700	179.903100	225.763100	250.057600	300.220200	286.316400	148.924800	126.175500	137.961500	239.064300	213.949200	247.120400	183.737400	256.299800	251.416900	241.101400	286.867200	257.367400
2251.000000	30.000000	6.000000	194.000000	5.666100	0.000000	76.884400	120.493200	182.678700	132.434700	129.137900	57.589000	77.281300	108.727700	106.790600	148.665000	85.684400	162.060900	99.493400	159.046800	133.059000	94.315900	221.213600	134.794700	155.042400	646.689900	437.563200	489.304900	555.909200	426.015900	388.487500	515.968300	169.864400	156.771400	234.106200	233.722500	84.810200	170.044400	149.339300	118.737700	133.869500	143.894200	122.237700	156.109100	157.867800	157.007700	135.297500	145.201900	212.777800	276.599400
4025.000000	30.000000	6.000000	285.000000	5.667100	127.446000	116.610700	0.000000	183.905900	204.825000	271.119100	92.238600	264.011000	225.775100	202.472200	177.387700	107.990300	149.232700	241.005600	322.752400	45.295700	219.730500	256.838900	345.586700	423.746600	314.452600	342.386000	658.463900	1066.863300	371.151400	640.947800	643.392600	228.202300	238.043100	223.939300	0.000000	210.884400	268.832000	163.437100	64.317700	127.244000	255.279100	178.591400	451.254600	427.009800	322.914800	394.099100	122.127500	249.645600	211.499000
3162.000000	30.000000	6.000000	242.000000	5.668900	99.681500	91.928500	372.375500	306.019800	201.308300	265.963100	243.901400	252.283400	197.055200	211.140100	314.099100	201.317600	125.280600	266.373300	282.166700	185.819600	201.658300	324.806600	372.467500	438.767100	507.563000	0.000000	948.991700	704.813500	714.670400	758.145000	585.676300	274.471900	307.658700	413.779500	190.227500	292.987100	264.912100	153.957200	152.157700	242.668900	166.002000	218.727500	459.125500	494.483600	411.368900	288.266400	268.121300	284.455300	412.468000
1508.000000	30.000000	6.000000	512.000000	5.668900	0.000000	19.513700	0.000000	0.000000	29.361100	0.000000	44.503700	0.000000	32.651000	76.676900	67.886500	29.602500	46.475100	107.182000	47.356100	64.009400	36.486000	21.131400	0.000000	86.384700	106.381300	0.000000	291.673800	236.122800	369.215600	245.462500	339.738300	53.685500	56.235400	0.000000	34.836600	72.958400	47.925300	88.080300	0.000000	28.128800	47.877900	58.751600	65.722700	99.912200	85.819500	25.075300	108.366200	144.494800	72.992700
89.000000	30.000000	6.000000	51.000000	5.669800	0.000000	43.662000	0.000000	62.770300	51.554300	0.000000	0.000000	0.000000	0.000000	0.000000	27.104900	49.214800	0.000000	0.000000	17.121700	53.887200	0.000000	0.000000	86.531900	71.587700	102.748700	144.348300	135.575700	93.066400	124.053700	107.559000	156.104800	45.620800	54.354600	0.000000	0.000000	0.000000	55.100900	93.103700	0.000000	38.815900	53.179200	0.000000	47.476400	59.980400	66.263100	49.483300	0.000000	55.183800	87.741600
4170.000000	30.000000	6.000000	293.000000	5.671100	57.047900	46.114400	62.784700	111.908900	80.376300	102.816800	65.080300	65.402000	67.086400	74.621800	72.020000	88.086100	31.970400	86.778200	27.285500	121.974100	82.191700	65.368500	200.189600	195.431900	47.909900	139.364300	402.935800	419.685500	223.671400	252.272900	118.747400	41.724200	70.140900	148.639400	68.925200	69.634900	57.994800	58.261900	51.041500	83.043000	138.308800	130.110600	112.676700	137.088400	228.037500	126.727600	136.597800	140.822600	167.682600
2252.000000	30.000000	6.000000	194.000000	5.675000	23.296500	50.243400	122.877700	92.198100	74.912700	101.099700	78.015900	52.273600	51.154500	98.729700	80.519800	88.898000	67.318900	67.410000	0.000000	0.000000	76.312800	75.863000	89.573000	97.743300	432.056900	368.769800	280.536900	391.853000	412.287800	389.427000	297.344700	71.846500	69.978000	142.573100	120.274500	108.717200	110.893000	62.816900	103.922000	114.921100	141.888200	74.446900	140.089000	145.581300	73.893500	90.542200	70.888900	111.448400	90.782700
2773.000000	30.000000	6.000000	223.000000	5.687600	35.114900	0.000000	43.934800	95.347500	54.907000	69.841400	71.846000	60.233400	56.955800	58.517400	60.574000	52.766800	68.179800	59.568900	50.553700	69.919000	0.000000	46.718000	143.322800	143.199700	249.750200	191.886700	148.660600	181.806300	172.156600	151.321300	142.371100	93.163500	94.119800	91.539700	101.933300	79.711500	65.571700	50.005200	0.000000	0.000000	53.585800	66.205100	86.795300	94.367300	65.408800	49.403700	63.537000	47.160900	0.000000
2624.000000	30.000000	6.000000	215.000000	5.691900	70.409400	58.693100	196.645200	153.699100	105.854600	145.901200	120.468200	107.863800	0.000000	166.674900	143.188200	137.220100	99.046100	125.629800	177.425800	160.680700	240.140500	113.642600	381.248300	172.069700	482.627400	445.603000	602.428200	548.712400	334.975300	410.298300	430.425800	154.926900	170.618400	182.024900	164.224600	127.313500	154.728500	103.956700	102.505900	101.048000	127.945100	103.922800	249.407300	123.338700	206.797500	207.529700	156.929300	0.000000	140.092300
1760.000000	30.000000	6.000000	169.000000	5.692100	0.000000	43.627000	61.321400	75.659600	59.942100	50.363200	41.249800	69.995700	91.230200	80.251600	95.589400	60.747900	66.804000	56.179700	48.007900	88.862800	100.444300	0.000000	76.266200	139.211800	313.414600	336.063500	280.121800	285.337800	252.468500	230.573600	306.131300	112.779900	93.974700	139.935200	84.402800	69.637900	90.899300	55.230200	78.315900	75.577300	63.826800	0.000000	110.842900	114.143000	70.826400	88.969000	83.515400	98.018500	151.211400
1908.000000	30.000000	6.000000	177.000000	5.693300	0.000000	0.000000	0.000000	0.000000	62.776100	41.655000	60.645100	38.156200	44.522800	51.357500	68.539900	38.735700	50.572900	0.000000	52.209500	82.896500	0.000000	69.047200	68.096600	70.414300	254.629000	238.386000	164.286600	288.423600	148.132800	167.873200	173.968800	0.000000	67.108300	58.822200	68.033600	84.814000	0.000000	40.079600	0.000000	50.662800	84.232300	53.632700	68.128700	39.415400	68.760600	66.155600	55.228300	83.271100	76.672500
1665.000000	30.000000	6.000000	162.000000	5.717500	0.000000	0.000000	0.000000	0.000000	0.000000	0.000000	0.000000	58.215700	0.000000	53.418000	40.704300	0.000000	0.000000	0.000000	38.236900	56.461100	0.000000	0.000000	79.572900	87.204700	83.373000	121.279300	141.433200	112.870300	173.159900	100.085500	128.288100	77.292700	74.677200	61.561800	56.318500	90.335700	65.350200	38.192000	43.319800	0.000000	46.346900	0.000000	64.897400	0.000000	46.804500	0.000000	60.876100	58.141200	66.649500
1469.000000	30.000000	6.000000	507.000000	5.824500	90.598900	148.812600	0.000000	124.439800	63.227400	71.475800	119.361200	82.200700	96.108600	0.000000	108.526100	0.000000	140.139400	54.514300	0.000000	79.790600	77.615700	72.586700	128.081200	232.716600	282.585000	271.268300	344.744900	304.989000	217.442500	266.755600	271.815200	67.370300	161.918600	101.831000	130.388700	85.803700	91.985400	61.847600	70.159700	49.880900	76.710600	64.417500	71.095900	90.728100	87.635000	60.439300	52.813500	92.322100	65.462600
808.000000	30.000000	6.000000	78.000000	5.886800	0.000000	0.000000	100.654300	121.449600	64.651400	65.699800	126.967800	100.443000	107.686000	102.875100	0.000000	70.915600	51.228900	93.023500	101.056900	122.614400	137.358600	126.415200	215.135900	197.790000	338.095500	212.193700	184.400700	305.788800	286.073300	257.645300	227.491100	59.144400	59.087500	115.153600	155.739400	117.203000	91.645200	97.674000	103.267600	105.053300	135.483600	162.295800	160.277500	163.619900	98.005000	156.126800	165.073800	236.001400	223.928600
806.000000	30.000000	6.000000	78.000000	5.887300	53.370800	43.101900	82.789000	0.000000	0.000000	68.973700	76.369100	91.786100	102.796400	41.311900	71.418600	0.000000	79.159100	56.996200	57.252600	143.866000	105.620800	97.266600	169.825700	53.124600	116.981500	182.863700	211.048400	248.631900	254.624300	229.824700	198.065900	0.000000	67.923900	140.742000	100.127600	73.434800	127.432400	130.822700	117.362900	91.982000	107.079500	135.598600	182.042400	129.587800	108.941500	206.914400	126.588100	135.360200	199.834400
1093.000000	30.000000	6.000000	94.000000	5.887800	63.216100	142.341600	206.720500	190.217200	106.162400	139.706400	291.386200	182.379600	199.266400	167.398900	111.266600	195.265400	207.543700	91.056500	235.298100	314.643000	248.078000	288.475500	385.844900	465.486100	372.310100	391.702100	723.642900	628.160200	375.029600	507.171100	478.082500	0.000000	143.005500	182.605500	257.284000	129.807200	212.617600	233.234100	215.558800	204.654400	179.797900	226.775100	255.615100	382.057400	279.096600	299.985900	387.922300	270.022000	287.167000
855.000000	30.000000	6.000000	79.000000	5.891800	149.285900	225.957100	574.813700	388.301300	86.298800	215.521100	644.999300	428.837000	610.893500	292.291800	220.228800	287.034400	198.017100	413.279500	550.714400	676.665800	700.199000	629.315700	824.108900	950.627600	1332.989600	1015.067500	1447.350200	1923.632100	66.761700	1149.719000	1416.861600	247.492800	406.151400	461.344900	521.694400	499.413800	630.902200	477.803500	500.703000	479.065700	561.726300	622.025900	995.015700	750.478500	882.870400	1164.518900	942.727000	1266.385100	1165.434700
957.000000	30.000000	6.000000	83.000000	5.893400	0.000000	0.000000	0.000000	0.000000	0.000000	0.000000	0.000000	0.000000	62.427000	0.000000	0.000000	41.801800	0.000000	0.000000	71.095300	0.000000	0.000000	88.208200	111.055700	81.886200	0.000000	96.362300	156.469700	117.196100	69.258500	76.562800	74.409400	59.088500	0.000000	0.000000	33.980800	56.160700	0.000000	78.180200	41.187200	50.399800	41.774900	64.142800	0.000000	55.584900	48.356700	87.414400	109.355300	0.000000	77.827800
852.000000	30.000000	6.000000	80.000000	5.894700	126.680900	199.832700	460.461400	393.140500	346.585400	198.706200	643.539100	625.824500	664.184900	337.718900	309.282600	346.821200	338.232600	319.347400	545.979300	688.175700	684.482600	853.768700	552.745200	774.991500	1507.873800	1411.596700	1960.319000	1577.512100	1437.598000	1633.820600	1403.587800	473.336200	459.172000	333.648000	536.716800	558.390000	851.242300	491.282300	522.019500	579.938200	484.627700	614.779500	928.340600	1043.171800	719.366000	950.067900	829.705800	1050.829200	874.102700
850.000000	30.000000	6.000000	80.000000	5.909500	86.979600	139.175600	320.888700	122.938400	173.238200	105.386800	267.982200	385.867900	434.510500	232.018300	150.673600	176.927100	233.377100	284.756700	325.444800	441.468900	378.070200	314.091900	274.374200	686.649700	926.717800	587.533700	758.126500	1073.839000	778.443400	618.130100	650.546100	197.569100	371.235400	363.229700	403.775400	473.819400	379.807900	296.043100	225.406700	285.666300	474.572500	490.112300	488.398100	499.074000	600.973600	456.284200	382.418400	284.155000	507.182900
39.000000	30.000000	6.000000	50.000000	5.931800	0.000000	0.000000	0.000000	0.000000	71.587300	97.665200	67.779100	118.554100	97.637100	0.000000	123.105300	121.658400	80.117000	0.000000	0.000000	58.636000	127.105800	61.746500	163.158500	170.378600	235.690900	227.101100	255.386900	217.630600	223.640900	166.903400	195.922000	148.983100	87.358600	151.983400	125.627900	0.000000	122.717600	0.000000	67.798500	56.974900	0.000000	83.974400	105.129600	142.638900	126.050400	147.806700	114.136500	161.142100	166.738600
177.000000	30.000000	6.000000	54.000000	5.934800	57.415300	69.222000	107.181500	145.026100	74.850400	111.914700	121.908300	75.274600	55.872800	111.039000	50.396700	89.580100	129.189400	151.088900	182.648100	149.466700	161.410800	101.300200	276.225300	194.145200	671.984400	528.128500	704.460600	616.410300	479.087100	188.188200	226.348400	116.478500	162.255100	168.416400	184.714500	106.510100	135.470700	114.511300	122.058600	113.078300	88.316800	54.544500	127.537600	179.057300	101.656000	134.390600	83.955700	166.188200	216.317500
[truncated: 75 more rows]
[truncated: 27 more columns]
